# Supplementary material for: Molecular forecasting of domoic acid during a pervasive toxic diatom bloom
Source: Proc Natl Acad Sci U S A. 2024 Sep 19;121(40):e2319177121. doi: 10.1073/pnas.2319177121 (PMC11459128; doi:10.1073/pnas.2319177121)
Supplement: Supplementary file 2 — Dataset S01 (CSV) [file pnas.2319177121.sd01.csv]

orf_id	orf_contam_type	kegg_hit	kegg_desc	kegg_pathway	KO	KO_desc	KO_pathway	EC	uniprot	KOG_id	KOG_desc	KOG_class	KOG_group	organelle	organelle_id	organelle_species	organelle_e-value	best_hit	best_hit_percent_identity	best_hit_annotation	best_hit_GOS_core_cluster	best_hit_species	best_hit_taxon_id	best_hit_group	PFams	PFams_desc	TIGRFams	TIGRFams_desc	transporter_family	transporter_substrate	transporter_evidence	transmembrane_domains	011415_MWII_R1	012115_MWII_R1	012915_MWII_R1	020415_MWII_R1	021115_MWII_R1	021815_MWII_R1	022515_MWII_R1	030415_MWII_R1	031115_MWII_R1	031815_MWII_R1	032515_MWII_R1	040115_MWII_R1	040815_MWII_R1	041515_MWII_R1	042215_MWII_R1	042915_MWII_R1	050615_MWII_R1
contig_1000004_2_352_+																	NA	CAMPEP_0199672696-CAMNT_0045537253	98.11			Pseudo-nitzschia australis, Strain 10249 10 AB	44445	NA							NA	0	0	0	0	0	0	0	0	0	0	0	0	0	0	0	0	1	0
contig_1000026_1_498_+		pti:PHATRDRAFT_26635	hypothetical protein						B7FV45								NA	CAMPEP_0199665562-CAMNT_0045526229	96.39	PF01062.16: Bestrophin, RFP-TM, chloride channel		Pseudo-nitzschia australis, Strain 10249 10 AB	44445	NA	PF01062	Bestrophin					NA	0	2	1	0	0	0	1	0	0	1	2	0	0	0	0	0	0	0
contig_1000030_2_646_+		nve:NEMVE_v1g209103	hypothetical protein						A7SA41								NA	CAMPEP_0199784614-CAMNT_0045667539	66.39	PF03067.10: Chitin binding domain		Pseudo-nitzschia fraudulenta, Strain WWA7	183588	NA							NA	0	0	0	0	0	0	1	0	0	0	5	0	0	0	0	1	0	0
contig_1000099_2_232_-		pti:PHATR_52108	glycosyl hydrolase/mannosidase; K01191 alpha-mannosidase [EC:3.2.1.24]	pti00511	K01191	alpha-mannosidase [EC:3.2.1.24]	Other glycan degradation	3.2.1.24	B5Y3K7	KOG1959	Glycosyl hydrolase, family 38 - alpha-mannosidase	Carbohydrate transport and metabolism	METABOLISM				NA	CAMPEP_0199658136-CAMNT_0045515837	100	PF07748.8: Glycosyl hydrolases family 38 C-terminal domain PF09261.6: Alpha mannosidase, middle domain		Pseudo-nitzschia australis, Strain 10249 10 AB	44445	NA							NA	0	0	0	0	0	0	0	0	0	0	0	0	0	0	0	0	0	1
contig_1000191_2_172_-																	NA	CAMPEP_0199646882-CAMNT_0045499341	100	PF05557.8: Mitotic checkpoint protein		Pseudo-nitzschia australis, Strain 10249 10 AB	44445	NA							NA	0	0	0	0	0	0	0	0	0	0	0	0	0	0	0	0	0	0
contig_1000194_2_493_-																	NA	CAMPEP_0199662342-CAMNT_0045521367	100	PF02469.17: Fasciclin domain PF12799.2: Leucine Rich repeats (2 copies)		Pseudo-nitzschia australis, Strain 10249 10 AB	44445	NA	_GAP_||PF13855||PF00560	_GAP_||Leucine rich repeat||Leucine Rich Repeat					NA	0	0	0	0	0	0	0	0	0	0	0	0	0	0	0	0	0	3
contig_1000245_3_419_-																	NA	gm1.4751_g-Psemu1_scaffold_27	63.83		CAM_CRCL_14078625	Pseudo-nitzschia multiseries	37319	NA							NA	0	0	0	0	0	0	1	0	0	0	0	0	0	0	0	0	0	0
contig_1000372_2_334_+		tps:THAPSDRAFT_33766	hypothetical protein; K01537 Ca2+-transporting ATPase [EC:3.6.3.8]		K01537	Ca2+-transporting ATPase [EC:3.6.3.8]		3.6.3.8	B8C0A7	KOG0202	Ca2+ transporting ATPase	Inorganic ion transport and metabolism	METABOLISM				NA	CAMPEP_0172408268-CAMNT_0013144393	68.04	TIGR01522: ATPase-IIA2_Ca: calcium-transporting P-type ATPase, PMR1-type PF00122.15: E1-E2 ATPase PF00689.16: Cation transporting ATPase, C-terminus		Pseudo-nitzschia pungens	37318	NA					P-ATPase	calcium ion	0	0	0	0	0	0	0	0	0	0	0	0	0	0	0	0	0	0	1
contig_1000377_1_351_-	ITS																NA	CAMPEP_0199659904-CAMNT_0045517885	94.74			Pseudo-nitzschia australis, Strain 10249 10 AB	44445	NA							NA	0	0	0	0	0	0	0	0	0	0	0	0	0	0	0	0	0	5
contig_1000380_2_361_-																	NA	CAMPEP_0199645640-CAMNT_0045497911	100	PF00400.27: WD domain, G-beta repeat		Pseudo-nitzschia australis, Strain 10249 10 AB	44445	NA							NA	0	0	0	0	0	0	0	0	0	0	0	0	0	0	0	0	0	0
contig_1000513_53_136_+																	NA	CAMPEP_0199661076-CAMNT_0045519465	63.33			Pseudo-nitzschia australis, Strain 10249 10 AB	44445	NA							NA	0	0	0	0	0	0	0	0	0	0	0	0	0	0	0	0	0	5
contig_1000531_3_335_-																	NA	CAMPEP_0199657450-CAMNT_0045514943	99.1			Pseudo-nitzschia australis, Strain 10249 10 AB	44445	NA							NA	0	0	0	0	0	0	0	0	0	0	0	0	0	0	0	0	0	0
contig_1000581_10_270_-																	NA	CAMPEP_0199772446-CAMNT_0045650069	77.38	PF01036.13: Bacteriorhodopsin-like protein		Pseudo-nitzschia fraudulenta, Strain WWA7	183588	NA	PF01036	Bacteriorhodopsin-like protein					NA	2	17	5	1	2	3	6	1	2	2	4	1	2	2	6	6	0	2
contig_1000592_3_326_-		pti:PHATRDRAFT_54686	hypothetical protein						B7G2A6								NA	CAMPEP_0116101938-CAMNT_0003593933	74.07			Pseudo-nitzschia delicatissima B596	-311199	NA							NA	0	0	2	0	0	0	0	0	0	0	0	0	0	0	0	0	0	0
contig_1000624_1_474_-																	NA	CAMPEP_0116114848-CAMNT_0003608241	61.54			Pseudo-nitzschia arenysensis	697910	NA							NA	0	0	0	0	0	0	0	0	0	0	0	0	0	0	0	0	0	0
contig_1000632_109_540_-																	NA	CAMPEP_0116132006-CAMNT_0003626493	85.11	PF01145.20: SPFH domain / Band 7 family		Pseudo-nitzschia arenysensis	697910	NA							NA	0	0	0	0	0	0	0	0	0	2	0	0	0	0	0	0	0	0
contig_1000636_1_264_-																	NA	CAMPEP_0116094806-CAMNT_0003586435	76.4	PF12697.2: Alpha/beta hydrolase family		Pseudo-nitzschia delicatissima B596	-311199	NA							NA	0	0	0	0	0	0	0	0	0	1	0	0	0	0	0	0	0	0
contig_1000644_3_389_-										KOG0546	HSP90 co-chaperone CPR7/Cyclophilin	Posttranslational modification, protein turnover, chaperones	CELLULAR PROCESSES AND SIGNALING				NA	CAMPEP_0197269288-CAMNT_0042734409	82.81	PF00160.16: Cyclophilin type peptidyl-prolyl cis-trans isomerase/CLD		Pseudo-nitzschia delicatissima, Strain UNC1205	44447	NA	_GAP_||PF00160	_GAP_||Cyclophilin type peptidyl-prolyl cis-trans isomerase/CLD					NA	2	0	0	0	0	0	0	0	0	5	0	0	0	0	1	0	3	0
contig_1000650_3_347_-		pti:PHATRDRAFT_46991	hypothetical protein						B7G228								NA	CAMPEP_0172394958-CAMNT_0013126419	89.57	PF05328.7: CybS		Pseudo-nitzschia pungens	37318	NA							NA	0	4	1	0	0	0	0	0	0	2	0	0	0	0	0	0	0	0
contig_1000652_2_340_-																	NA	CAMPEP_0197180084-CAMNT_0042630105	51.69			Pseudo-nitzschia heimii, Strain UNC1101	476441	NA							NA	1	0	1	0	0	0	0	0	0	1	0	0	0	0	0	0	0	0
contig_1000711_98_478_+																	NA	CAMPEP_0116104176-CAMNT_0003596387	58.16			Pseudo-nitzschia delicatissima B596	-311199	NA							NA	0	0	0	0	0	0	0	0	0	2	0	0	0	0	0	0	0	0
contig_1000712_3_494_-																	NA	CAMPEP_0199657612-CAMNT_0045515203	42.61	PF04886.7: PT repeat		Pseudo-nitzschia australis, Strain 10249 10 AB	44445	NA							NA	0	0	0	0	0	0	0	0	0	0	0	0	0	0	0	0	0	8
contig_1000745_1_483_-		pti:PHATR_46825	hypothetical protein						B5Y3W6								NA	CAMPEP_0116102808-CAMNT_0003594879	69.33			Pseudo-nitzschia delicatissima B596	-311199	NA							NA	0	0	0	0	0	0	0	0	0	2	2	0	0	0	0	0	0	0
contig_1000753_1_624_+		pti:PHATR_46898	hypothetical protein						B5Y450								NA	CAMPEP_0116130872-CAMNT_0003625267	75.74			Pseudo-nitzschia arenysensis	697910	NA							NA	0	0	0	0	0	0	0	0	0	2	2	0	0	0	0	0	0	0
contig_1000762_3_380_-																	NA	CAMPEP_0116095926-CAMNT_0003587621	76.98			Pseudo-nitzschia delicatissima B596	-311199	NA							NA	0	0	0	0	0	1	0	0	0	2	0	0	0	0	0	0	0	0
contig_1000772_2_235_-		pti:PHATRDRAFT_55187	DHKL; diatom histidine kinase like						B7GDZ8								NA	CAMPEP_0197192548-CAMNT_0042645449	96.15	TIGR02956: TMAO_torS: TMAO reductase sytem sensor TorS PF02518.21: Histidine kinase-, DNA gyrase B-, and HSP90-like ATPase PF00072.19: Response regulator receiver domain		Pseudo-nitzschia heimii, Strain UNC1101	476441	NA	PF00072	Response regulator receiver domain					NA	0	0	0	0	0	0	0	0	0	1	0	0	0	0	0	0	0	0
contig_1000810_3_314_-		pti:PHATRDRAFT_43486	hypothetical protein						B7FSD9								NA	CAMPEP_0197186098-CAMNT_0042637313	69.52	TIGR03903: TOMM_kin_cyc: TOMM system kinase/cyclase multidomain protein PF00069.20: Protein kinase domain PF07714.12: Protein tyrosine kinase		Pseudo-nitzschia heimii, Strain UNC1101	476441	NA							NA	0	0	0	0	0	0	0	0	0	0	0	0	0	0	0	0	0	0
contig_1000820_2_232_-		tps:THAPSDRAFT_4985	hypothetical protein						B8C1M7								NA	gw1.2725.6.1-Psemu1_scaffold_2725	90.79			Pseudo-nitzschia multiseries	37319	NA							NA	0	0	1	0	0	0	0	0	0	0	0	0	0	0	0	0	0	0
contig_1000828_2_343_-		pti:PHATRDRAFT_15138	hypothetical protein						B7G7Z2	KOG0691	Molecular chaperone (DnaJ superfamily)	Posttranslational modification, protein turnover, chaperones	CELLULAR PROCESSES AND SIGNALING				NA	CAMPEP_0116094472-CAMNT_0003586081	80.58	TIGR02349: DnaJ_bact: chaperone protein DnaJ PF14308.1: X-domain of DnaJ-containing PF00226.26: DnaJ domain		Pseudo-nitzschia delicatissima B596	-311199	NA	PF00226||_GAP_	DnaJ domain||_GAP_					NA	0	0	0	0	0	0	0	0	0	0	0	0	0	0	0	0	0	0
contig_1000837_83_403_-		pti:PHATRDRAFT_bd1689	DXS; precursor of synthase DXS 1-deoxy-d-xylulose-5-phosphate synthase; K01662 1-deoxy-D-xylulose-5-phosphate synthase [EC:2.2.1.7]	pti01100||pti00900||pti01110	K01662	1-deoxy-D-xylulose-5-phosphate synthase [EC:2.2.1.7]	Thiamine metabolism || Terpenoid backbone biosynthesis || Metabolic pathways || Biosynthesis of secondary metabolites || Biosynthesis of antibiotics	2.2.1.7	B7S452	KOG0523	Transketolase	Carbohydrate transport and metabolism	METABOLISM				NA	CAMPEP_0116140142-CAMNT_0003635221	96.23	TIGR00204: dxs: 1-deoxy-D-xylulose-5-phosphate synthase PF13292.1: 1-deoxy-D-xylulose-5-phosphate synthase PF02779.19: Transketolase, pyrimidine binding domain		Pseudo-nitzschia arenysensis	697910	NA	PF02780	Transketolase, C-terminal domain					NA	0	0	0	0	1	5	0	0	0	2	1	0	0	1	0	0	0	0
contig_1000861_47_418_-		pti:PHATRDRAFT_47026	hypothetical protein						B7G273								NA	CAMPEP_0197275264-CAMNT_0042741147	55	TIGR01297: CDF: cation diffusion facilitator family transporter PF01545.16: Cation efflux family		Pseudo-nitzschia delicatissima, Strain UNC1205	44447	NA							NA	2	0	0	0	0	0	0	0	0	0	0	0	0	1	0	0	0	0
contig_1000866_1_420_-		pti:PHATRDRAFT_29174	hypothetical protein						B7G5I4								NA	gm1.39955_g-Psemu1_scaffold_759	90.37		CAM_CRCL_6476	Pseudo-nitzschia multiseries	37319	NA	PF13646||PF00514||_GAP_	PF13646||Armadillo/beta-catenin-like repeat||_GAP_					NA	0	1	0	0	0	0	0	0	0	0	0	0	0	0	0	0	0	0
contig_1000883_2_358_-		tps:THAPSDRAFT_21159	hypothetical protein						B8BTM7	KOG0654	G2/Mitotic-specific cyclin A	Cell cycle control, cell division, chromosome partitioning	CELLULAR PROCESSES AND SIGNALING				NA	CAMPEP_0199799654-CAMNT_0045685277	91.53	PF00134.18: Cyclin, N-terminal domain PF02984.14: Cyclin, C-terminal domain		Pseudo-nitzschia fraudulenta, Strain WWA7	183588	NA	PF00134	Cyclin, N-terminal domain					NA	0	0	1	0	0	0	0	0	0	2	0	0	0	0	0	0	0	0
contig_1000953_57_281_+		pti:PHATR_25769	FAD2; delta 12 fatty acid desaturase; K10256 omega-6 fatty acid desaturase (delta-12 desaturase) [EC:1.14.19.-]	pti01040	K10256	omega-6 fatty acid desaturase / acyl-lipid omega-6 desaturase (Delta-12 desaturase) [EC:1.14.19.6 1.14.19.22]	Biosynthesis of unsaturated fatty acids || Fatty acid metabolism		B5Y580								NA	CAMPEP_0116094494-CAMNT_0003586105	72	PF00487.19: Fatty acid desaturase		Pseudo-nitzschia delicatissima B596	-311199	NA							NA	0	0	0	0	0	0	0	0	0	0	0	0	0	0	0	0	0	0
contig_1000967_10_309_-																	NA	CAMPEP_0116142580-CAMNT_0003637827	65.77			Pseudo-nitzschia arenysensis	697910	NA							NA	0	0	0	0	0	0	0	0	0	0	0	0	0	0	0	0	0	0
contig_1000995_1_249_-		pti:PHATRDRAFT_bd1648	hypothetical protein						B7S404								NA	CAMPEP_0197178458-CAMNT_0042628205	97.59	TIGR00115: tig: trigger factor PF05697.8: Bacterial trigger factor protein (TF) PF05698.9: Bacterial trigger factor protein (TF) C-terminus		Pseudo-nitzschia heimii, Strain UNC1101	476441	NA							NA	0	1	0	0	0	0	0	0	0	0	0	0	0	0	0	0	0	0
contig_1001052_2_247_-		pti:PHATRDRAFT_26299	hypothetical protein						B7FUR8	KOG1277	Endosomal membrane proteins, EMP70	Intracellular trafficking, secretion, and vesicular transport	CELLULAR PROCESSES AND SIGNALING				NA	CAMPEP_0116108698-CAMNT_0003601643	90.7	PF02990.11: Endomembrane protein 70		Pseudo-nitzschia delicatissima B596	-311199	NA	PF02990	Endomembrane protein 70					NA	1	0	1	0	0	0	0	0	0	0	0	0	0	0	0	0	0	0
contig_1001053_3_155_-		tps:THAPSDRAFT_262056	RS20; RS20, ribosomal protein 20 40S small ribosomal subunit; K02969 small subunit ribosomal protein S20e	tps03010	K02969	small subunit ribosomal protein S20e	Ribosome		B8C138	KOG0900	40S ribosomal protein S20	Translation, ribosomal structure and biogenesis	INFORMATION STORAGE AND PROCESSING				NA	CAMPEP_0116120038-CAMNT_0003613791	98.04	TIGR01046: S10_Arc_S20_Euk: ribosomal protein S10 PF00338.17: Ribosomal protein S10p/S20e		Pseudo-nitzschia arenysensis	697910	NA							NA	0	0	0	0	0	0	0	0	0	0	0	0	0	0	0	0	0	2
contig_1001055_1_297_-		pti:PHATRDRAFT_11285	CK2_2; hypothetical protein; K03115 casein kinase II subunit beta	pti03008	K03115	casein kinase II subunit beta	Ribosome biogenesis in eukaryotes || NF-kappa B signaling pathway || Mitophagy - animal || Mitophagy - yeast || Wnt signaling pathway || Adherens junction || Circadian rhythm - plant || Measles || Herpes simplex infection		B7FVU6	KOG3092	Casein kinase II, beta subunit	Signal transduction mechanisms	CELLULAR PROCESSES AND SIGNALING				NA	CAMPEP_0199649270-CAMNT_0045503003	100	PF01214.13: Casein kinase II regulatory subunit		Pseudo-nitzschia australis, Strain 10249 10 AB	44445	NA	_GAP_||PF01214	_GAP_||Casein kinase II regulatory subunit					NA	0	0	0	0	0	0	0	0	0	0	1	0	0	0	1	0	0	0
contig_1001061_1_519_+																	NA	CAMPEP_0116138482-CAMNT_0003633469	69.17			Pseudo-nitzschia arenysensis	697910	NA							NA	0	0	0	0	0	0	0	0	0	0	2	0	0	0	0	0	2	0
contig_1001194_1_627_-		pti:PHATRDRAFT_44313	hypothetical protein						B7FTN7								NA	CAMPEP_0197280040-CAMNT_0042746663	79.01			Pseudo-nitzschia delicatissima, Strain UNC1205	44447	NA							NA	1	0	2	1	2	0	1	0	0	4	0	0	0	0	0	0	0	0
contig_1001236_3_896_-		pti:PHATRDRAFT_37283	hypothetical protein						B7G2N1								NA	CAMPEP_0116142554-CAMNT_0003637799	88.59	TIGR00877: purD: phosphoribosylamine--glycine ligase PF13535.1: ATP-grasp domain PF02655.9: ATP-grasp domain		Pseudo-nitzschia arenysensis	697910	NA	_GAP_||PF13535	_GAP_||PF13535					NA	0	2	3	0	0	0	0	0	0	0	0	0	0	0	0	0	0	2
contig_1001252_3_470_-		pti:PHATRDRAFT_47856	hypothetical protein						B7G556								NA	CAMPEP_0116095604-CAMNT_0003587283	81.41	PF00498.21: FHA domain		Pseudo-nitzschia delicatissima B596	-311199	NA	PF00498||_GAP_	FHA domain||_GAP_					NA	0	0	2	0	0	0	0	0	0	2	3	0	0	0	0	0	0	0
contig_1001270_134_1180_-																	NA	CAMPEP_0197264226-CAMNT_0042728851	57.97	PF07712.7: Stress up-regulated Nod 19		Pseudo-nitzschia delicatissima, Strain UNC1205	44447	NA	_GAP_||PF07712||_GAP_	_GAP_||Stress up-regulated Nod 19||_GAP_					NA	0	0	0	0	0	0	0	0	0	2	4	0	0	0	0	0	0	0
contig_1001316_38_457_-		tps:THAPSDRAFT_22820	hypothetical protein						B8C3B3								NA	contig_6565_84_838-PseuNitz454	61.87		CAM_CRCL_4047106	Pseudo-nitzschia granii	476440	NA	PF04515	Plasma-membrane choline transporter					NA	2	0	0	0	0	0	0	0	0	0	0	0	0	0	0	0	0	0
contig_1001323_15_791_-		pti:PHATR_18620	hypothetical protein; K12198 charged multivesicular body protein 5	pti04144	K12198	charged multivesicular body protein 5	Endocytosis || Necroptosis		B5Y534	KOG1655	Protein involved in vacuolar protein sorting	Intracellular trafficking, secretion, and vesicular transport	CELLULAR PROCESSES AND SIGNALING				NA	CAMPEP_0197269898-CAMNT_0042735129	79.36	PF03357.16: Snf7		Pseudo-nitzschia delicatissima, Strain UNC1205	44447	NA	_GAP_||PF03357	_GAP_||Snf7					NA	0	0	0	0	0	0	0	0	0	5	0	0	0	0	0	1	0	0
contig_1001343_2_526_-		pti:PHATRDRAFT_48753	hypothetical protein						B7G892								NA	CAMPEP_0199755564-CAMNT_0045628297	59.88	PF00024.21: PAN domain PF13229.1: Right handed beta helix region		Pseudo-nitzschia fraudulenta, Strain WWA7	183588	NA							NA	0	0	0	0	0	0	0	0	0	0	1	0	0	0	0	0	0	0
contig_1001359_3_368_-		tps:THAPSDRAFT_24736	receptor mediated endocytosis protein-like protein; K12483 EH domain-containing protein 1	tps04144	K12483	EH domain-containing protein 1	Endocytosis		B8CBW3	KOG1954	Endocytosis/signaling protein EHD1	Signal transduction mechanisms	CELLULAR PROCESSES AND SIGNALING				NA	estExt_fgenesh1_pm.C_2140001-Psemu1_scaffold_214	100		CAM_CRCL_5285	Pseudo-nitzschia multiseries	37319	NA	PF00350||_GAP_	Dynamin family||_GAP_					NA	0	0	0	0	0	0	0	0	0	1	0	0	0	0	0	0	0	0
contig_100137_2_346_-		pti:PHATRDRAFT_47116	hypothetical protein; K03023 DNA-directed RNA polymerase III subunit RPC3	pti01100||pti00240||pti00230||pti03020	K03023	DNA-directed RNA polymerase III subunit RPC3	Metabolic pathways || RNA polymerase || Cytosolic DNA-sensing pathway		B7G2J2								NA	CAMPEP_0197275486-CAMNT_0042741391	70.91			Pseudo-nitzschia delicatissima, Strain UNC1205	44447	NA							NA	0	0	0	0	0	0	0	2	0	0	0	0	0	0	0	0	0	0
contig_1001386_3_287_-		tps:THAPSDRAFT_22886	hypothetical protein; K03255 protein TIF31		K03255	protein TIF31			B8C3Q5								NA	estExt_Genewise1Plus.C_740059-Psemu1_scaffold_74	43.62		CAM_CRCL_4019816	Pseudo-nitzschia multiseries	37319	NA							NA	0	0	0	0	0	0	0	0	0	0	0	0	0	0	0	0	0	0
contig_1001401_3_305_-																	NA	CAMPEP_0197266520-CAMNT_0042731397	58.93			Pseudo-nitzschia delicatissima, Strain UNC1205	44447	NA							NA	0	0	0	0	0	0	0	0	0	2	0	0	0	0	0	0	0	0
contig_1001406_1_327_-		pti:PHATRDRAFT_44651	hypothetical protein						B7FUT7								NA	contig_7413_1_742-PseuNitz454	92.66		CAM_CRCL_4007207	Pseudo-nitzschia granii	476440	NA							NA	0	1	2	0	0	0	0	0	1	0	1	0	0	0	0	0	0	0
contig_1001410_1_423_-																	NA	CAMPEP_0197284798-CAMNT_0042751815	76.6			Pseudo-nitzschia delicatissima, Strain UNC1205	44447	NA							NA	0	0	0	0	0	0	0	0	0	1	0	0	0	1	0	0	0	0
contig_1001410_583_807_-																	NA	CAMPEP_0197284798-CAMNT_0042751815	79.73			Pseudo-nitzschia delicatissima, Strain UNC1205	44447	NA							NA	0	0	0	0	0	0	0	0	0	0	0	0	0	0	0	0	0	0
contig_1001419_1_558_-																	NA	CAMPEP_0116143644-CAMNT_0003638983	65.13	PF00339.24: Arrestin (or S-antigen), N-terminal domain		Pseudo-nitzschia arenysensis	697910	NA							NA	0	0	0	0	0	0	0	0	0	0	0	0	0	0	0	1	0	0
contig_1001433_106_435_-		pti:PHATRDRAFT_6454	hypothetical protein; K14652 3,4-dihydroxy 2-butanone 4-phosphate synthase / GTP cyclohydrolase II [EC:4.1.99.12 3.5.4.25]	pti01100||pti00740	K14652	3,4-dihydroxy 2-butanone 4-phosphate synthase / GTP cyclohydrolase II [EC:4.1.99.12 3.5.4.25]	Riboflavin metabolism || Folate biosynthesis || Metabolic pathways || Biosynthesis of secondary metabolites	4.1.99.12||3.5.4.25	B7FTK7								NA	CAMPEP_0116121506-CAMNT_0003615323	97.17	TIGR00506: ribB: 3,4-dihydroxy-2-butanone-4-phosphate synthase PF00926.14: 3,4-dihydroxy-2-butanone 4-phosphate synthase PF00925.15: GTP cyclohydrolase II		Pseudo-nitzschia arenysensis	697910	NA	PF00926	3,4-dihydroxy-2-butanone 4-phosphate synthase					NA	0	1	0	0	0	0	0	0	0	4	0	0	0	0	0	0	0	0
contig_1001434_50_466_+		pti:PHATRDRAFT_bd1435	hypothetical protein						B7S4B4								NA	CAMPEP_0197184520-CAMNT_0042635347	83.33			Pseudo-nitzschia heimii, Strain UNC1101	476441	NA							NA	0	0	2	0	0	0	0	0	0	2	0	0	0	0	0	0	0	0
contig_1001510_1_519_+		pti:PHATRDRAFT_48658	hypothetical protein						B7G811								NA	CAMPEP_0197190618-CAMNT_0042643037	63.43	PF03351.12: DOMON domain		Pseudo-nitzschia heimii, Strain UNC1101	476441	NA	PF03351||_GAP_	DOMON domain||_GAP_					NA	1	0	0	0	0	0	0	0	0	1	1	0	0	0	0	0	0	0
contig_1001530_1_93_+		tps:THAPSDRAFT_29842	hypothetical protein						B8CBE4								NA	CAMPEP_0172355756-CAMNT_0013075597	90	PF13806.1: Rieske-like [2Fe-2S] domain		Pseudo-nitzschia pungens cf. cingulata	-311169	NA							NA	0	0	0	0	0	0	0	0	0	0	0	0	0	0	0	0	0	0
contig_1001545_2_385_-																	NA	CAMPEP_0116099594-CAMNT_0003591477	52.31			Pseudo-nitzschia delicatissima B596	-311199	NA							NA	0	0	0	0	0	0	0	0	0	0	0	0	0	0	0	0	0	0
contig_1001553_8_466_-		tps:THAPSDRAFT_268127	Lhcf9; fucoxanthin chlorophyll a/c protein 8						B8BS67								NA	CAMPEP_0197182820-CAMNT_0042633313	79.62	PF00504.16: Chlorophyll A-B binding protein		Pseudo-nitzschia heimii, Strain UNC1101	476441	NA	PF00504	Chlorophyll A-B binding protein					NA	0	0	1	2	0	0	0	0	0	1	0	0	1	0	0	0	0	0
contig_1001563_1_282_-		pti:PHATR_46653	hypothetical protein						B5Y3C4								NA	CAMPEP_0116139778-CAMNT_0003634839	81.91	PF07857.7: CEO family (DUF1632) PF06800.7: Sugar transport protein		Pseudo-nitzschia arenysensis	697910	NA							NA	0	0	0	0	0	0	0	0	0	0	1	0	0	0	0	0	0	0
contig_1001586_189_506_-																	NA	CAMPEP_0199756240-CAMNT_0045629407	57.55			Pseudo-nitzschia fraudulenta, Strain WWA7	183588	NA							NA	1	0	0	0	0	0	0	0	0	2	0	0	0	0	0	0	0	0
contig_1001593_3_449_-		cdu:CD36_10870	DOPA-dioxygenase, putative (EC:1.14.99.-); K10253 DOPA 4,5-dioxygenase [EC:1.14.99.-]		K10253	DOPA 4,5-dioxygenase [EC:1.14.99.-]			B9W9F9								NA	CAMPEP_0116121036-CAMNT_0003614835	66.99	PF08883.6: Dopa 4,5-dioxygenase family		Pseudo-nitzschia arenysensis	697910	NA	_GAP_||PF08883	_GAP_||Dopa 4,5-dioxygenase family					NA	0	0	0	0	0	0	0	0	0	2	0	0	0	0	0	0	0	0
contig_1001594_3_329_+		pti:PHATRDRAFT_46439	hypothetical protein						B7G181								NA	CAMPEP_0199674762-CAMNT_0045539515	100			Pseudo-nitzschia australis, Strain 10249 10 AB	44445	NA							NA	0	0	0	0	0	0	0	0	0	0	0	0	0	0	0	0	0	0
contig_1001602_2_283_-		pti:PHATRDRAFT_37556	hypothetical protein						B7G339								NA	CAMPEP_0199651850-CAMNT_0045506455	98.73	PF08271.7: TFIIB zinc-binding		Pseudo-nitzschia australis, Strain 10249 10 AB	44445	NA							NA	0	0	0	0	0	0	0	0	0	0	0	0	0	0	0	0	0	0
contig_1001608_1_363_-		pti:PHATRDRAFT_50495	hypothetical protein						B7GEA0								NA	CAMPEP_0116098172-CAMNT_0003589947	63.93			Pseudo-nitzschia delicatissima B596	-311199	NA							NA	0	0	0	0	0	0	0	0	0	0	1	0	0	0	0	0	0	0
contig_1001628_168_563_-																	NA	CAMPEP_0197269436-CAMNT_0042734597	81.06			Pseudo-nitzschia delicatissima, Strain UNC1205	44447	NA							NA	0	0	0	0	0	0	0	0	0	2	0	0	0	0	0	0	0	0
contig_1001635_388_864_-																	NA	CAMPEP_0116080412-CAMNT_0003571105	40.46			Pseudo-nitzschia delicatissima B596	-311199	NA							NA	0	0	1	0	0	0	0	0	0	0	3	0	0	0	0	0	0	0
contig_1001663_2_151_-																	NA	CAMPEP_0116142518-CAMNT_0003637761	74	PF05008.10: Vesicle transport v-SNARE protein N-terminus		Pseudo-nitzschia arenysensis	697910	NA							NA	0	0	0	0	0	0	0	0	0	0	0	0	0	0	0	0	0	0
contig_1001673_2_391_-																	NA	CAMPEP_0197180084-CAMNT_0042630105	45			Pseudo-nitzschia heimii, Strain UNC1101	476441	NA							NA	0	0	1	0	0	0	0	0	0	4	0	0	0	0	0	0	0	0
contig_1001740_2_232_+		pti:PHATRDRAFT_49524	hypothetical protein; K00889 1-phosphatidylinositol-4-phosphate 5-kinase [EC:2.7.1.68]	pti01100||pti00562||pti04144||pti04070	K00889	1-phosphatidylinositol-4-phosphate 5-kinase [EC:2.7.1.68]	Inositol phosphate metabolism || Metabolic pathways || MAPK signaling pathway - yeast || Phosphatidylinositol signaling system || Phospholipase D signaling pathway || Mitophagy - yeast || Endocytosis || Fc gamma R-mediated phagocytosis || Regulation of actin cytoskeleton || Choline metabolism in cancer	2.7.1.68	B7GAW8								NA	CAMPEP_0197198280-CAMNT_0042652111	39.13	PF01504.13: Phosphatidylinositol-4-phosphate 5-Kinase		Pseudo-nitzschia heimii, Strain UNC1101	476441	NA							NA	0	0	0	0	0	0	0	0	0	0	0	0	0	0	0	0	0	0
contig_1001743_1_537_+		pti:PHATRDRAFT_46423	hypothetical protein						B7G158	KOG2592	Tumor differentially expressed (TDE) protein	Function unknown	POORLY CHARACTERIZED				NA	CAMPEP_0116138936-CAMNT_0003633933	86.52	PF03348.10: Serine incorporator (Serinc)		Pseudo-nitzschia arenysensis	697910	NA	PF03348	Serine incorporator (Serinc)					NA	3	0	0	0	0	0	0	0	0	0	0	0	0	0	0	0	0	0
contig_1001768_2_319_+		tps:THAPSDRAFT_267952	hypothetical protein; K13525 transitional endoplasmic reticulum ATPase	tps04141	K13525	transitional endoplasmic reticulum ATPase	Protein processing in endoplasmic reticulum || Legionellosis		B8BPW0	KOG0730	AAA+-type ATPase	Posttranslational modification, protein turnover, chaperones	CELLULAR PROCESSES AND SIGNALING				NA	estExt_fgenesh1_pg.C_470007-Psemu1_scaffold_47	92.86		CAM_CRCL_2253	Pseudo-nitzschia multiseries	37319	NA	PF09336||_GAP_	Vps4 C terminal oligomerisation domain||_GAP_					NA	0	0	1	0	0	0	0	0	0	2	2	0	0	0	1	0	0	0
contig_1001892_3_353_-																	NA	CAMPEP_0197196226-CAMNT_0042650005	92.05			Pseudo-nitzschia heimii, Strain UNC1101	476441	NA							NA	0	0	2	0	0	0	0	0	0	0	0	0	0	0	0	0	0	0
contig_1001926_61_480_+																	NA	CAMPEP_0116141074-CAMNT_0003636235	40.28	PF04982.8: HPP family		Pseudo-nitzschia arenysensis	697910	NA							NA	0	0	0	0	0	0	0	0	0	0	0	0	0	0	0	0	0	0
contig_1001939_3_371_+		tps:THAPSDRAFT_38667	Lhcf4; fucoxanthin chlorophyll a/c protein 4						B8CFG5								NA	fgenesh1_kg.1130_#_3_#_7883_1_CCCI_CCOA_CCOB_CCOC_CFAP_CFAS-Psemu1_scaffold_1130	93.81		CAM_CRCL_12247	Pseudo-nitzschia multiseries	37319	NA	_GAP_||PF00504	_GAP_||Chlorophyll A-B binding protein					NA	0	5	17	0	0	0	1	0	0	6	3	2	5	4	73	89	2	1
contig_1002005_2_412_-		pti:PHATRDRAFT_30113	pDLDH1; lipoamide dehydrogenase (EC:1.8.1.4); K00382 dihydrolipoamide dehydrogenase [EC:1.8.1.4]	pti01100||pti00280||pti00260||pti00020||pti00010||pti01110||pti00620	K00382	dihydrolipoamide dehydrogenase [EC:1.8.1.4]	Glycolysis / Gluconeogenesis || Citrate cycle (TCA cycle) || Glycine, serine and threonine metabolism || Valine, leucine and isoleucine degradation || Pyruvate metabolism || Glyoxylate and dicarboxylate metabolism || Propanoate metabolism || Metabolic pathways || Biosynthesis of secondary metabolites || Microbial metabolism in diverse environments || Biosynthesis of antibiotics || Carbon metaboli…	1.8.1.4	B7G9G3								NA	CAMPEP_0197183000-CAMNT_0042633521	97.08	TIGR01350: lipoamide_DH: dihydrolipoyl dehydrogenase PF07992.9: Pyridine nucleotide-disulphide oxidoreductase PF02852.17: Pyridine nucleotide-disulphide oxidoreductase, dimerisation domain		Pseudo-nitzschia heimii, Strain UNC1101	476441	NA	PF07992	Pyridine nucleotide-disulphide oxidoreductase					NA	0	0	2	0	0	1	0	0	0	0	0	0	0	0	0	0	0	0
contig_100232_3_371_+		pti:PHATRDRAFT_50514	hypothetical protein						B7GEC2								NA	CAMPEP_0172410358-CAMNT_0013146535	60.98	PF13640.1: 2OG-Fe(II) oxygenase superfamily		Pseudo-nitzschia pungens	37318	NA							NA	0	0	0	0	0	0	0	2	2	0	0	0	0	0	0	0	0	0
contig_1002386_237_635_-																	NA	CAMPEP_0199802480-CAMNT_0045688621	40.54			Pseudo-nitzschia fraudulenta, Strain WWA7	183588	NA							NA	0	0	0	0	0	0	1	0	0	0	0	0	0	0	0	0	0	0
contig_1002439_1_369_-																	NA	CAMPEP_0197263364-CAMNT_0042727831	58.23	PF02469.17: Fasciclin domain		Pseudo-nitzschia delicatissima, Strain UNC1205	44447	NA	_GAP_||PF02469	_GAP_||Fasciclin domain					NA	0	9	0	60	12	0	52	74	36	19	5	13	5	3	12	4	0	25
contig_1002468_2_286_+		pti:PHATRDRAFT_44800	hypothetical protein						B7FVP4								NA	CAMPEP_0197186286-CAMNT_0042637557	98.81			Pseudo-nitzschia heimii, Strain UNC1101	476441	NA							NA	0	2	0	0	0	0	0	0	0	0	0	0	0	0	0	0	0	0
contig_1002715_2_271_+																	NA	CAMPEP_0197195916-CAMNT_0042649679	91.11			Pseudo-nitzschia heimii, Strain UNC1101	476441	NA							NA	0	0	0	0	0	0	0	0	0	0	0	0	0	0	0	0	0	0
contig_1002742_275_439_-																	NA	CAMPEP_0172387122-CAMNT_0013116691	44.9			Pseudo-nitzschia pungens	37318	NA							NA	0	0	0	0	0	0	0	0	0	0	0	0	0	0	0	0	0	0
contig_1002831_3_686_-																	NA	CAMPEP_0199646812-CAMNT_0045499253	26.85	TIGR01628: PABP-1234: polyadenylate binding protein, human types 1, 2, 3, 4 family PF00076.17: RNA recognition motif. (a.k.a. RRM, RBD, or RNP domain) PF14259.1: RNA recognition motif (a.k.a. RRM, RBD, or RNP domain)		Pseudo-nitzschia australis, Strain 10249 10 AB	44445	NA							NA	0	2	0	0	2	0	0	2	0	1	0	1	0	0	0	0	0	0
contig_1002846_215_334_-		tps:THAPSDRAFT_35934	hypothetical protein						B8C6L5					chloro	gi157777970-EU168191	Heterosigma akashiwo	6.00E-15	CAMPEP_0197173798-CAMNT_0042622661	100	TIGR00782: ccoP: cytochrome c oxidase, cbb3-type, subunit III PF13442.1: Cytochrome C oxidase, cbb3-type, subunit III PF00034.16: Cytochrome c		Pseudo-nitzschia heimii, Strain UNC1101	476441	NA	PF13442	Cytochrome C oxidase, cbb3-type, subunit III					NA	0	0	0	0	0	0	0	0	0	0	0	0	0	0	0	0	0	0
contig_1002896_34_402_+		pti:PHATRDRAFT_50240	hypothetical protein						B7GDF0								NA	fgenesh1_pm.508_#_16-Psemu1_scaffold_508	61.29		CAM_CRCL_4007675	Pseudo-nitzschia multiseries	37319	NA							NA	0	0	0	0	0	0	0	0	0	0	0	0	0	0	0	0	0	0
contig_1002965_167_439_-		pti:PHATRDRAFT_43699	hypothetical protein						B7FT59								NA	CAMPEP_0197174264-CAMNT_0042623175	96.67			Pseudo-nitzschia heimii, Strain UNC1101	476441	NA							NA	0	0	0	0	0	0	0	0	0	1	0	0	0	0	0	0	0	0
contig_1002965_2_154_-		pti:PHATRDRAFT_43699	hypothetical protein						B7FT59								NA	CAMPEP_0197174264-CAMNT_0042623175	100			Pseudo-nitzschia heimii, Strain UNC1101	476441	NA							NA	0	0	0	0	0	0	0	0	0	0	0	0	0	0	0	0	0	0
contig_100305_3_281_-																	NA	CAMPEP_0199821916-CAMNT_0045711925	43.18	PF14015.1: Protein of unknown function (DUF4231)		Pseudo-nitzschia fraudulenta, Strain WWA7	183588	NA							NA	0	0	1	0	0	0	0	2	0	3	0	0	0	0	0	2	0	4
contig_1003082_2_790_-		pti:PHATRDRAFT_18398	hypothetical protein; K02136 F-type H+-transporting ATPase subunit gamma [EC:3.6.3.14]	pti01100||pti00190	K02136	F-type H+-transporting ATPase subunit gamma	Oxidative phosphorylation || Metabolic pathways || Thermogenesis || Alzheimer disease || Parkinson disease || Huntington disease	3.6.3.14	B7FTE2	KOG1531	F0F1-type ATP synthase, gamma subunit	Energy production and conversion	METABOLISM	mito	gi11466530-NC_001823	Reclinomonas americana	3.00E-28	CAMPEP_0197182996-CAMNT_0042633517	96	TIGR01146: ATPsyn_F1gamma: ATP synthase F1, gamma subunit PF00231.14: ATP synthase		Pseudo-nitzschia heimii, Strain UNC1101	476441	NA	_GAP_||PF00231	_GAP_||ATP synthase					NA	0	0	0	0	0	0	0	0	0	0	1	0	0	0	0	0	0	0
contig_1003087_2_619_+																	NA	CAMPEP_0172373956-CAMNT_0013100457	31.15	PF13857.1: Ankyrin repeats (many copies) PF13606.1: Ankyrin repeat		Pseudo-nitzschia pungens cf. cingulata	-311169	NA							NA	0	4	6	0	0	0	0	0	0	0	0	0	0	0	0	0	0	0
contig_1003230_3_581_+		pti:PHATRDRAFT_42567	BGER1; beta-glucan elicitor receptor						B7FNS5								NA	CAMPEP_0197173034-CAMNT_0042621779	97.41	PF03639.8: Glycosyl hydrolase family 81		Pseudo-nitzschia heimii, Strain UNC1101	476441	NA							NA	0	0	0	0	0	0	0	0	0	0	0	0	0	0	0	0	0	0
contig_1003304_3_395_-																	NA	CAMPEP_0197186844-CAMNT_0042638261	93.89			Pseudo-nitzschia heimii, Strain UNC1101	476441	NA							NA	0	0	0	0	0	0	0	0	0	1	0	0	0	0	0	0	0	0
contig_1003455_1_213_-																	NA	CAMPEP_0197197170-CAMNT_0042650987	96.36	PF12799.2: Leucine Rich repeats (2 copies) PF13855.1: Leucine rich repeat		Pseudo-nitzschia heimii, Strain UNC1101	476441	NA							NA	0	0	0	0	0	0	0	0	0	0	0	0	0	0	0	0	0	0
contig_1003486_2_385_+		pti:PHATRDRAFT_48402	hypothetical protein						B7G703								NA	CAMPEP_0197175344-CAMNT_0042624467	97.41			Pseudo-nitzschia heimii, Strain UNC1101	476441	NA							NA	0	0	0	0	0	0	0	0	0	1	0	0	0	0	0	0	0	0
contig_1003600_2_502_+										KOG0710	Molecular chaperone (small heat-shock protein Hsp26/Hsp42)	Posttranslational modification, protein turnover, chaperones	CELLULAR PROCESSES AND SIGNALING				NA	CAMPEP_0197177712-CAMNT_0042627309	89.02	PF00011.16: Hsp20/alpha crystallin family		Pseudo-nitzschia heimii, Strain UNC1101	476441	NA	_GAP_||PF00011	_GAP_||Hsp20/alpha crystallin family					NA	0	1	0	0	0	0	0	0	0	1	0	0	0	0	0	0	1	0
contig_1003712_77_235_+																	NA	CAMPEP_0199673482-CAMNT_0045538115	57.45			Pseudo-nitzschia australis, Strain 10249 10 AB	44445	NA							NA	0	0	0	0	0	0	0	0	0	0	0	0	0	0	0	0	0	0
contig_1003717_1_351_-																	NA	CAMPEP_0199774688-CAMNT_0045653195	54.55			Pseudo-nitzschia fraudulenta, Strain WWA7	183588	NA							NA	2	0	0	0	0	0	0	0	0	1	0	0	0	0	0	0	0	0
contig_1003755_2_442_-																	NA	CAMPEP_0197188778-CAMNT_0042640721	94.81			Pseudo-nitzschia heimii, Strain UNC1101	476441	NA							NA	1	0	0	0	0	0	0	0	0	0	0	0	0	0	0	0	0	0
contig_1003831_2_736_-		pti:PHATRDRAFT_50486	hypothetical protein						B7GE91								NA	CAMPEP_0197183222-CAMNT_0042633785	96.28			Pseudo-nitzschia heimii, Strain UNC1101	476441	NA							NA	0	0	0	0	0	0	0	0	0	0	0	0	0	0	0	0	0	0
contig_1003840_2_289_-		tps:THAPSDRAFT_1449	hypothetical protein						B8BQZ7								NA	contig_7171_1_723-PseuNitz454	73.68			Pseudo-nitzschia granii	476440	NA							NA	1	0	1	0	0	0	0	0	0	0	0	0	0	0	0	0	0	0
contig_1003863_1_204_+		tps:THAPSDRAFT_268621	PGM2; phosphoglucomutase (EC:5.4.2.2); K01835 phosphoglucomutase [EC:5.4.2.2]	tps01100||tps01110||tps00030||tps00230||tps00052||tps00520||tps00010||tps00500	K01835	phosphoglucomutase [EC:5.4.2.2]	Glycolysis / Gluconeogenesis || Pentose phosphate pathway || Galactose metabolism || Purine metabolism || Starch and sucrose metabolism || Amino sugar and nucleotide sugar metabolism || Streptomycin biosynthesis || Metabolic pathways || Biosynthesis of secondary metabolites || Microbial metabolism in diverse environments || Biosynthesis of antibiotics	5.4.2.2	B8C140	KOG0625	Phosphoglucomutase	Carbohydrate transport and metabolism	METABOLISM				NA	CAMPEP_0197263226-CAMNT_0042727667	98.53	TIGR01132: pgm: phosphoglucomutase, alpha-D-glucose phosphate-specific PF02878.11: Phosphoglucomutase/phosphomannomutase, alpha/beta/alpha domain I PF02880.11: Phosphoglucomutase/phosphomannomutase, alpha/beta/alpha domain III		Pseudo-nitzschia delicatissima, Strain UNC1205	44447	NA	PF02878	Phosphoglucomutase/phosphomannomutase, alpha/beta/alpha domain I					NA	0	0	2	0	0	0	0	0	0	0	0	0	0	0	0	0	0	0
contig_1003921_1_594_+		pti:PHATRDRAFT_48151	metacaspase						B7G659								NA	CAMPEP_0197185064-CAMNT_0042636027	96.97	PF00656.17: Caspase domain		Pseudo-nitzschia heimii, Strain UNC1101	476441	NA	_GAP_||PF00656	_GAP_||Caspase domain					NA	0	2	0	0	0	2	0	0	0	0	0	0	0	0	0	0	0	0
contig_1004001_3_527_-		pti:PHATRDRAFT_43364	hypothetical protein						B7FS05								NA	CAMPEP_0197181236-CAMNT_0042631451	98.29	PF00447.12: HSF-type DNA-binding		Pseudo-nitzschia heimii, Strain UNC1101	476441	NA	_GAP_||PF00447	_GAP_||HSF-type DNA-binding					NA	0	0	1	0	0	0	0	0	0	0	0	0	1	0	0	0	0	0
contig_1004210_2_250_+		pti:PHATR_51609	hypothetical protein; K00815 tyrosine aminotransferase [EC:2.6.1.5]	pti01100||pti00400||pti00360||pti00350||pti00130||pti00270||pti01110	K00815	tyrosine aminotransferase [EC:2.6.1.5]	Ubiquinone and other terpenoid-quinone biosynthesis || Cysteine and methionine metabolism || Tyrosine metabolism || Phenylalanine metabolism || Phenylalanine, tyrosine and tryptophan biosynthesis || Novobiocin biosynthesis || Isoquinoline alkaloid biosynthesis || Tropane, piperidine and pyridine alkaloid biosynthesis || Metabolic pathways || Biosynthesis of secondary metabolites || Biosynthesis o…	2.6.1.5	B5Y590	KOG0259	Tyrosine aminotransferase	Amino acid transport and metabolism	METABOLISM				NA	CAMPEP_0197273896-CAMNT_0042739625	85.54	TIGR01265: tyr_nico_aTase: tyrosine/nicotianamine aminotransferases PF00155.16: Aminotransferase class I and II		Pseudo-nitzschia delicatissima, Strain UNC1205	44447	NA	PF00155	Aminotransferase class I and II					NA	0	0	0	0	0	0	0	0	0	0	0	0	0	0	0	0	0	0
contig_1004271_62_343_-																	NA	CAMPEP_0199646254-CAMNT_0045498599	100			Pseudo-nitzschia australis, Strain 10249 10 AB	44445	NA							NA	0	0	0	0	0	0	0	0	0	0	0	0	0	0	0	0	0	1
contig_1004279_2_313_+		pti:PHATRDRAFT_50515	hypothetical protein						B7GEC4								NA	CAMPEP_0199666258-CAMNT_0045527385	99.04	TIGR00756: PPR: pentatricopeptide repeat domain PF13041.1: PPR repeat family PF13812.1: Pentatricopeptide repeat domain		Pseudo-nitzschia australis, Strain 10249 10 AB	44445	NA							NA	0	0	0	0	0	0	0	0	0	0	0	0	0	0	0	0	0	0
contig_1004296_1_285_+		ota:Ot01g03100	Predicted E3 ubiquitin ligase (ISS); K10627 E3 ubiquitin-protein ligase RAD18 [EC:6.3.2.19]		K10627	E3 ubiquitin-protein ligase RAD18 [EC:2.3.2.27]		6.3.2.19	Q01GC3	KOG1001	Helicase-like transcription factor HLTF/DNA helicase RAD5, DEAD-box superfamily	Transcription	INFORMATION STORAGE AND PROCESSING				NA	CAMPEP_0197174160-CAMNT_0042623059	97.18	TIGR00599: rad18: DNA repair protein rad18 PF13923.1: Zinc finger, C3HC4 type (RING finger) PF13639.1: Ring finger domain		Pseudo-nitzschia heimii, Strain UNC1101	476441	NA	_GAP_||PF13639	_GAP_||Ring finger domain					NA	0	0	0	0	0	0	0	0	0	0	0	0	0	0	0	0	0	0
contig_1004328_3_563_+		tps:THAPSDRAFT_263663	hypothetical protein						B8C9D5								NA	CAMPEP_0116078370-CAMNT_0003568915	62.03	PF03055.10: Retinal pigment epithelial membrane protein		Pseudo-nitzschia delicatissima B596	-311199	NA	PF03055	Retinal pigment epithelial membrane protein					NA	0	1	0	0	0	0	0	0	0	2	0	0	0	0	0	0	0	0
contig_1004382_304_606_+		pti:PHATRDRAFT_37077	hypothetical protein; K04554 ubiquitin-conjugating enzyme E2 J2 [EC:6.3.2.19]	pti04141||pti04120	K04554	ubiquitin-conjugating enzyme E2 J2 [EC:2.3.2.23]	Ubiquitin mediated proteolysis || Protein processing in endoplasmic reticulum || Parkinson disease	6.3.2.19	B7G226	KOG0894	Ubiquitin-protein ligase	Posttranslational modification, protein turnover, chaperones	CELLULAR PROCESSES AND SIGNALING				NA	contig_7880_1_644-PseuNitz454	98.02		CAM_CRCL_12758	Pseudo-nitzschia granii	476440	NA	PF00179	Ubiquitin-conjugating enzyme					NA	0	1	1	2	0	0	0	0	0	5	1	0	0	0	0	0	0	0
contig_1004551_168_422_-										KOG0029	Amine oxidase	Secondary metabolites biosynthesis, transport and catabolism	METABOLISM				NA	CAMPEP_0199671646-CAMNT_0045535703	66.67	PF01593.19: Flavin containing amine oxidoreductase PF13450.1: NAD(P)-binding Rossmann-like domain		Pseudo-nitzschia australis, Strain 10249 10 AB	44445	NA	PF01593	Flavin containing amine oxidoreductase					NA	0	0	0	0	0	0	0	0	0	0	0	0	0	0	0	0	0	0
contig_1004603_3_362_-		pti:PHATRDRAFT_36270	hypothetical protein						B7G0V6								NA	CAMPEP_0197192368-CAMNT_0042645235	99.17	PF00211.15: Adenylate and Guanylate cyclase catalytic domain PF00233.14: 35-cyclic nucleotide phosphodiesterase		Pseudo-nitzschia heimii, Strain UNC1101	476441	NA	_GAP_||PF00211	_GAP_||Adenylate and Guanylate cyclase catalytic domain					NA	0	0	0	0	0	0	0	0	0	0	0	0	0	0	0	0	0	0
contig_1004657_2_490_-		pti:PHATRDRAFT_54926	ACC1; acetyl-coa carboxylase (EC:6.3.4.14 6.4.1.2); K11262 acetyl-CoA carboxylase / biotin carboxylase [EC:6.4.1.2 6.3.4.14]	pti01100||pti00061||pti00640||pti00620	K11262	acetyl-CoA carboxylase / biotin carboxylase 1 [EC:6.4.1.2 6.3.4.14 2.1.3.15]	Fatty acid biosynthesis || Aflatoxin biosynthesis || Pyruvate metabolism || Propanoate metabolism || Metabolic pathways || Biosynthesis of secondary metabolites || Microbial metabolism in diverse environments || Biosynthesis of antibiotics || Fatty acid metabolism || AMPK signaling pathway || Insulin signaling pathway || Glucagon signaling pathway	6.3.4.14||6.4.1.2	B7G7S4	KOG0368	Acetyl-CoA carboxylase	Lipid transport and metabolism	METABOLISM				NA	CAMPEP_0197191276-CAMNT_0042643865	99.39	TIGR02712: urea_carbox: urea carboxylase PF01039.17: Carboxyl transferase domain PF08326.7: Acetyl-CoA carboxylase, central region		Pseudo-nitzschia heimii, Strain UNC1101	476441	NA	PF01039||_GAP_	Carboxyl transferase domain||_GAP_					NA	0	1	0	0	0	1	0	0	0	3	0	0	0	0	0	0	0	0
contig_1004767_1_204_-																	NA	CAMPEP_0197184848-CAMNT_0042635771	100	PF11317.3: Protein of unknown function (DUF3119)		Pseudo-nitzschia heimii, Strain UNC1101	476441	NA							NA	2	0	0	0	0	0	0	0	0	0	0	0	0	0	0	0	0	0
contig_100480_1_288_-		tps:THAPSDRAFT_10349	hypothetical protein; K03136 transcription initiation factor TFIIE subunit alpha	tps03022	K03136	transcription initiation factor TFIIE subunit alpha	Basal transcription factors || Viral carcinogenesis		B8LCE0								NA	estExt_fgenesh1_pg.C_3420001-Psemu1_scaffold_342	66.67		CAM_CRCL_4027981	Pseudo-nitzschia multiseries	37319	NA							NA	0	0	0	0	0	0	0	3	1	0	0	0	0	0	0	0	0	0
contig_100481_2_325_+		pti:PHATRDRAFT_33885	hypothetical protein; K15028 translation initiation factor 3 subunit K		K15028	translation initiation factor 3 subunit K			B7FU51								NA	CAMPEP_0199667760-CAMNT_0045529585	59.22	PF05046.9: Mitochondrial large subunit ribosomal protein (Img2)		Pseudo-nitzschia australis, Strain 10249 10 AB	44445	NA							NA	0	0	0	0	0	0	0	4	3	2	2	0	0	0	0	0	0	0
contig_100482_2_226_+		pti:PHATRDRAFT_1341	hypothetical protein						B7FSU6								NA	estExt_fgenesh1_pg.C_570032-Psemu1_scaffold_57	93.48		CAM_CRCL_4000219	Pseudo-nitzschia multiseries	37319	NA	PF05199||_GAP_	GMC oxidoreductase||_GAP_					NA	0	0	0	0	0	0	1	2	1	1	0	0	0	0	0	0	0	0
contig_1005095_146_589_-		tps:THAPSDRAFT_40233	cold-shock DNA-binding domain-containing protein						B8C1C4								NA	CAMPEP_0116136634-CAMNT_0003631521	79.72	TIGR02381: cspD: cold shock domain protein CspD PF00313.17: Cold-shock DNA-binding domain		Pseudo-nitzschia arenysensis	697910	NA	_GAP_||PF00313	_GAP_||'Cold-shock' DNA-binding domain					NA	0	0	0	0	0	0	0	0	0	1	0	0	0	0	0	0	0	0
contig_1005123_2_322_-		pti:PHATRDRAFT_17300	hypothetical protein; K01062 1-alkyl-2-acetylglycerophosphocholine esterase [EC:3.1.1.47]	pti01100||pti00565	K01062	platelet-activating factor acetylhydrolase [EC:3.1.1.47]	Ether lipid metabolism || Metabolic pathways || Biosynthesis of secondary metabolites || Biosynthesis of antibiotics	3.1.1.47	B7FNU7	KOG0295	WD40 repeat-containing protein	Function unknown	POORLY CHARACTERIZED				NA	CAMPEP_0116126392-CAMNT_0003620475	68.47	PF00400.27: WD domain, G-beta repeat PF11715.3: Nucleoporin Nup120/160		Pseudo-nitzschia arenysensis	697910	NA							NA	0	1	0	0	0	0	0	1	0	0	0	0	0	0	0	0	0	1
contig_1005180_3_956_+		pti:PHATRDRAFT_48488	hypothetical protein						B7G7B6								NA	CAMPEP_0197190906-CAMNT_0042643389	97.48			Pseudo-nitzschia heimii, Strain UNC1101	476441	NA							NA	0	0	0	0	0	0	0	0	0	0	1	0	0	0	0	0	0	0
contig_1005187_97_426_-										KOG0907	Thioredoxin	Posttranslational modification, protein turnover, chaperones	CELLULAR PROCESSES AND SIGNALING	chloro	gi11465476-NC_001840	Cyanidium caldarium	2.00E-15	CAMPEP_0197196042-CAMNT_0042649811	85.32	TIGR01068: thioredoxin: thioredoxin PF00085.15: Thioredoxin PF13098.1: Thioredoxin-like domain		Pseudo-nitzschia heimii, Strain UNC1101	476441	NA	PF00085	Thioredoxin					NA	0	1	0	0	0	0	0	0	0	2	1	0	0	0	0	0	0	0
contig_1005515_1_213_+		pti:PHATRDRAFT_42018	hypothetical protein; K02641 ferredoxin--NADP+ reductase [EC:1.18.1.2]	pti01100||pti00195	K02641	ferredoxin--NADP+ reductase [EC:1.18.1.2]	Photosynthesis || Metabolic pathways	1.18.1.2	B7G0M5								NA	CAMPEP_0197177506-CAMNT_0042627057	95.77	TIGR03224: benzo_boxA: benzoyl-CoA oxygenase/reductase, BoxA protein PF00175.16: Oxidoreductase NAD-binding domain		Pseudo-nitzschia heimii, Strain UNC1101	476441	NA							NA	0	0	0	0	0	0	0	0	0	0	0	0	0	0	0	0	0	0
contig_1005549_1_324_-		pti:PHATRDRAFT_46991	hypothetical protein						B7G228								NA	CAMPEP_0172394958-CAMNT_0013126419	79.17	PF05328.7: CybS		Pseudo-nitzschia pungens	37318	NA							NA	0	0	0	0	0	0	0	0	0	1	0	0	0	0	0	0	3	0
contig_1005550_401_907_+		pti:PHATRDRAFT_31160	Rab11; hypothetical protein; K07904 Ras-related protein Rab-11A	pti04144	K07904	Ras-related protein Rab-11A	Endocytosis || Endocrine and other factor-regulated calcium reabsorption || Vasopressin-regulated water reabsorption || Pancreatic secretion		B7GDZ3	KOG0087	GTPase Rab11/YPT3, small G protein superfamily	Intracellular trafficking, secretion, and vesicular transport	CELLULAR PROCESSES AND SIGNALING				NA	CAMPEP_0197179438-CAMNT_0042629349	100	TIGR00231: small_GTP: small GTP-binding protein domain PF00071.17: Ras family PF08477.8: Miro-like protein		Pseudo-nitzschia heimii, Strain UNC1101	476441	NA	PF00071	Ras family	TIGR00231	small GTP-binding protein domain			NA	0	0	2	0	1	0	0	0	0	1	0	0	0	0	0	1	0	0
contig_1005786_29_871_-		pti:PHATRDRAFT_36103	hypothetical protein						B7G0E1								NA	CAMPEP_0116137194-CAMNT_0003632107	84.64			Pseudo-nitzschia arenysensis	697910	NA	_GAP_||PF07534||_GAP_	_GAP_||TLD||_GAP_					NA	0	0	4	0	0	0	0	0	0	0	0	0	0	0	0	0	0	0
contig_1005881_61_219_-																	NA	CAMPEP_0197183360-CAMNT_0042633937	86.54	TIGR01243: CDC48: AAA family ATPase, CDC48 subfamily PF00004.24: ATPase family associated with various cellular activities (AAA) PF04212.13: MIT (microtubule interacting and transport) domain		Pseudo-nitzschia heimii, Strain UNC1101	476441	NA	PF09336	Vps4 C terminal oligomerisation domain					NA	0	0	0	0	0	0	0	0	0	0	0	0	0	0	0	0	0	0
contig_1005940_2_370_-		pti:PHATRDRAFT_33921	hypothetical protein						B7FU85								NA	CAMPEP_0116121416-CAMNT_0003615229	91.06	PF14108.1: Domain of unknown function (DUF4281)		Pseudo-nitzschia arenysensis	697910	NA	PF14108	PF14108					NA	1	0	0	0	0	0	0	0	0	0	0	0	0	0	0	0	0	0
contig_1006061_118_240_-																	NA	gm1.15828_g-Psemu1_scaffold_145	87.5			Pseudo-nitzschia multiseries	37319	NA							NA	0	0	0	0	0	0	0	0	0	0	0	0	0	0	0	2	2	1
contig_1006249_2_328_-		cel:Y46H3A.3	hsp-16.2; Heat Shock Protein family member (hsp-16.2)							KOG3591	Alpha crystallins	Posttranslational modification, protein turnover, chaperones	CELLULAR PROCESSES AND SIGNALING				NA	fgenesh1_kg.155_#_4_#_258_1_CCCI_CCOA_CCOB_CCOC_CFAP_CFAS-Psemu1_scaffold_155	39.02		CAM_CRCL_4017858	Pseudo-nitzschia multiseries	37319	NA	PF00011	Hsp20/alpha crystallin family					NA	0	0	0	0	0	0	2	0	1	0	0	1	0	0	0	0	0	2
contig_1006284_3_437_-																	NA	CAMPEP_0197178850-CAMNT_0042628663	72.73			Pseudo-nitzschia heimii, Strain UNC1101	476441	NA							NA	0	0	0	0	0	0	0	0	0	2	0	0	0	0	0	0	0	0
contig_1006473_2_352_-		pti:PHATRDRAFT_43657	hypothetical protein; K03217 preprotein translocase subunit YidC	pti03060	K03217	YidC/Oxa1 family membrane protein insertase	Quorum sensing || Protein export || Bacterial secretion system		B7FT10								NA	CAMPEP_0172383116-CAMNT_0013111261	50.38	TIGR03592: yidC_oxa1_cterm: membrane protein insertase, YidC/Oxa1 family PF02096.15: 60Kd inner membrane protein		Pseudo-nitzschia pungens	37318	NA							NA	0	0	0	0	0	0	0	0	0	0	0	0	0	0	0	0	0	0
contig_1006548_1_174_+																	NA	CAMPEP_0199657030-CAMNT_0045514259	100	TIGR02734: crtI_fam: phytoene desaturase		Pseudo-nitzschia australis, Strain 10249 10 AB	44445	NA							NA	0	0	0	0	0	0	0	0	0	0	0	0	0	0	0	0	0	0
contig_1006688_1_279_-																	NA	CAMPEP_0199822760-CAMNT_0045713121	62.86	PF03828.14: Cid1 family poly A polymerase		Pseudo-nitzschia fraudulenta, Strain WWA7	183588	NA							NA	1	0	0	0	0	0	0	0	0	0	0	0	0	0	0	0	0	0
contig_1007378_1_219_-																	NA	contig_6714_89_1017-PseuNitz454	77.78			Pseudo-nitzschia granii	476440	NA							NA	0	9	33	0	0	3	1	0	1	47	30	0	0	0	1	0	0	0
contig_1007468_123_758_+		tps:THAPSDRAFT_25508	hypothetical protein						B8LDK4								NA	CAMPEP_0197173322-CAMNT_0042622123	98.11			Pseudo-nitzschia heimii, Strain UNC1101	476441	NA							NA	1	0	0	0	0	0	0	0	0	0	0	0	0	0	0	0	0	0
contig_1007678_82_624_+																	NA	CAMPEP_0199766532-CAMNT_0045641687	33.33	PF00089.21: Trypsin		Pseudo-nitzschia fraudulenta, Strain WWA7	183588	NA							NA	0	0	0	0	0	0	0	0	0	0	0	0	0	0	0	0	0	0
contig_1007843_2_340_+										KOG3041	Nucleoside diphosphate-sugar hydrolase of the MutT (NUDIX) family	Replication, recombination and repair	INFORMATION STORAGE AND PROCESSING				NA	CAMPEP_0199656132-CAMNT_0045512903	59.57	TIGR00586: mutt: mutator mutT protein PF00293.23: NUDIX domain		Pseudo-nitzschia australis, Strain 10249 10 AB	44445	NA							NA	1	0	0	0	0	0	0	0	0	0	0	0	0	0	0	0	0	0
contig_1007867_3_320_+		pti:PHATRDRAFT_34556	hypothetical protein						B7FV64								NA	CAMPEP_0116090748-CAMNT_0003582049	87.74			Pseudo-nitzschia delicatissima B596	-311199	NA							NA	0	0	0	0	0	0	0	0	0	0	0	0	0	0	0	0	0	0
contig_1007869_1_381_+																	NA	CAMPEP_0116107640-CAMNT_0003600451	35.82	PF00003.17: 7 transmembrane sweet-taste receptor of 3 GCPR PF13416.1: Bacterial extracellular solute-binding protein		Pseudo-nitzschia delicatissima B596	-311199	NA							NA	0	0	0	0	0	0	0	0	0	0	0	0	0	0	0	0	0	0
contig_1007951_2_640_-		pti:PHATRDRAFT_49453	hypothetical protein						B7GAM7								NA	gm1.9845_g-Psemu1_scaffold_72	47.83		CAM_CRCL_4018012	Pseudo-nitzschia multiseries	37319	NA	_GAP_||PF00583||_GAP_	_GAP_||Acetyltransferase (GNAT) family||_GAP_					NA	0	0	1	0	0	0	0	0	0	0	0	0	0	0	0	0	0	2
contig_1008137_119_655_+																	NA	CAMPEP_0199775132-CAMNT_0045654025	38.89			Pseudo-nitzschia fraudulenta, Strain WWA7	183588	NA							NA	0	0	0	0	0	0	0	0	0	0	0	0	0	0	0	0	0	0
contig_1008231_157_813_+		pti:PHATRDRAFT_48445	hypothetical protein						B7G757	KOG4306	Glycosylphosphatidylinositol-specific phospholipase C	Signal transduction mechanisms	CELLULAR PROCESSES AND SIGNALING				NA	CAMPEP_0197178824-CAMNT_0042628637	87.21			Pseudo-nitzschia heimii, Strain UNC1101	476441	NA	_GAP_||PF00388	_GAP_||Phosphatidylinositol-specific phospholipase C, X domain					NA	0	0	0	0	1	0	0	0	0	0	0	0	0	0	2	13	0	0
contig_1008316_1_495_+		pti:PHATR_36843	hypothetical protein						B5Y3U1								NA	CAMPEP_0199675228-CAMNT_0045540033	99.39			Pseudo-nitzschia australis, Strain 10249 10 AB	44445	NA							NA	0	0	0	0	0	0	0	0	0	0	0	0	0	0	0	0	0	0
contig_1008416_52_357_-		pti:PHATRDRAFT_54027	Lhcr12; protein fucoxanthin chlorophyll a/c protein						B7FQE0								NA	CAMPEP_0197174936-CAMNT_0042623963	69.31	PF00504.16: Chlorophyll A-B binding protein		Pseudo-nitzschia heimii, Strain UNC1101	476441	NA	PF00504	Chlorophyll A-B binding protein					NA	0	0	0	0	0	0	0	0	0	0	0	0	0	0	0	0	0	0
contig_1008507_1_342_+		tps:THAPSDRAFT_21387	hypothetical protein						B8BV22								NA	CAMPEP_0197183614-CAMNT_0042634211	99.12	PF01435.13: Peptidase family M48		Pseudo-nitzschia heimii, Strain UNC1101	476441	NA							NA	0	0	0	0	0	0	0	0	0	2	0	0	0	0	0	0	0	0
contig_1008567_3_377_+		tps:THAPSDRAFT_bd1611	hypothetical protein; K02690 photosystem I P700 chlorophyll a apoprotein A2	tps01100||tps00195	K02690	photosystem I P700 chlorophyll a apoprotein A2	Photosynthesis || Metabolic pathways		B8LES4					chloro	gi299830504-NC_014287	Durinskia baltica, Strain CSIRO CS-38	1.00E-81	contig_376_1_851-PseuNitz454	96.8		CAM_CRCL_2586	Pseudo-nitzschia granii	476440	NA	PF00223	Photosystem I psaA/psaB protein					NA	1	0	4	0	0	0	1	0	0	6	2	0	0	7	0	5	0	4
contig_1008716_3_248_-																	NA	CAMPEP_0197181588-CAMNT_0042631873	93.9			Pseudo-nitzschia heimii, Strain UNC1101	476441	NA							NA	0	0	0	0	0	0	0	0	0	0	0	0	0	0	0	0	0	0
contig_100879_336_473_-																	NA	CAMPEP_0199828566-CAMNT_0045721115	64.44	TIGR02169: SMC_prok_A: chromosome segregation protein SMC PF02463.14: RecF/RecN/SMC N terminal domain PF06470.8: SMC proteins Flexible Hinge Domain		Pseudo-nitzschia fraudulenta, Strain WWA7	183588	NA							NA	0	0	0	0	0	0	0	0	1	0	0	0	0	0	0	0	0	0
contig_1008836_1_321_-																	NA	CAMPEP_0172399424-CAMNT_0013132305	50.65			Pseudo-nitzschia pungens	37318	NA							NA	1	0	0	0	0	0	0	0	0	1	0	0	0	0	0	0	0	0
contig_1008838_1_720_+																	NA	CAMPEP_0199765702-CAMNT_0045640603	52.28			Pseudo-nitzschia fraudulenta, Strain WWA7	183588	NA							NA	0	0	0	0	0	0	0	0	0	0	0	0	0	0	0	0	0	0
contig_1009255_1_297_-																	NA	CAMPEP_0197262954-CAMNT_0042727331	68.32			Pseudo-nitzschia delicatissima, Strain UNC1205	44447	NA							NA	0	0	1	2	0	1	0	0	0	2	0	0	0	0	0	0	0	0
contig_1009420_3_158_-																	NA	contig_7402_93_575-PseuNitz454	57.69		CAM_CRCL_14675	Pseudo-nitzschia granii	476440	NA							NA	0	0	0	0	0	0	0	0	0	0	0	0	0	0	0	0	0	0
contig_1009456_12_677_-														chloro	gi304322998-NC_014346	Floydiella terrestris	4.00E-04	CAMPEP_0199659740-CAMNT_0045517693	32.48			Pseudo-nitzschia australis, Strain 10249 10 AB	44445	NA							NA	0	0	0	0	0	0	0	0	0	0	2	1	0	2	0	0	0	0
contig_1009477_243_587_-																	NA	CAMPEP_0197185052-CAMNT_0042636015	42.86	TIGR02552: LcrH_SycD: type III secretion low calcium response chaperone LcrH/SycD PF13414.1: TPR repeat PF07719.12: Tetratricopeptide repeat		Pseudo-nitzschia heimii, Strain UNC1101	476441	NA							NA	0	0	2	0	0	0	0	0	0	0	0	0	0	0	1	0	0	0
contig_1009513_2_340_-		cat:CA2559_04060	elongation factor Ts						A3U6N4	KOG3539	Spondins, extracellular matrix proteins	Extracellular structures	CELLULAR PROCESSES AND SIGNALING				NA	CAMPEP_0116144710-CAMNT_0003640177	100	PF06468.8: Spondin_N		Pseudo-nitzschia arenysensis	697910	NA	PF06468	Spondin_N					NA	0	0	0	0	0	0	0	0	0	0	0	0	0	0	0	0	0	0
contig_1009516_2_382_-		pti:PHATRDRAFT_48329	hypothetical protein						B7G6R9								NA	CAMPEP_0197174102-CAMNT_0042622999	97.64			Pseudo-nitzschia heimii, Strain UNC1101	476441	NA							NA	0	0	0	0	0	0	0	0	0	0	0	0	0	0	0	0	0	0
contig_1009535_127_363_-		pti:PHATRDRAFT_37655	hypothetical protein						B7G3D7								NA	CAMPEP_0197175218-CAMNT_0042624321	79.49	PF12014.3: Domain of unknown function (DUF3506)		Pseudo-nitzschia heimii, Strain UNC1101	476441	NA							NA	0	0	0	0	0	0	0	0	0	0	0	0	0	0	0	0	0	0
contig_1009620_43_315_-		cel:Y9D1A.2	hypothetical protein														NA	CAMPEP_0199829016-CAMNT_0045721579	47.76			Pseudo-nitzschia fraudulenta, Strain WWA7	183588	NA							NA	0	0	0	0	0	0	0	1	0	1	1	0	0	0	0	0	0	0
contig_1009642_3_509_+																	NA	contig_887_1_1086-PseuNitz454	77.06			Pseudo-nitzschia granii	476440	NA							NA	2	1	0	0	0	0	0	0	0	0	2	0	0	0	1	0	0	0
contig_1009693_2_340_-																	NA	CAMPEP_0116139728-CAMNT_0003634787	55.17			Pseudo-nitzschia arenysensis	697910	NA							NA	0	0	2	0	0	0	0	0	0	0	0	0	0	0	0	0	0	0
contig_1009700_1_330_-		pti:PHATRDRAFT_44313	hypothetical protein						B7FTN7								NA	CAMPEP_0197196174-CAMNT_0042649953	90			Pseudo-nitzschia heimii, Strain UNC1101	476441	NA							NA	0	0	1	0	0	0	0	0	0	0	0	0	0	0	1	0	0	0
contig_1009719_2_691_-		tps:THAPSDRAFT_34809	KCT1; 3-ketoacyl-coa thiolase, mitochondrial (EC:2.3.1.16); K07508 acetyl-CoA acyltransferase 2 [EC:2.3.1.16]	tps01100||tps00280||tps00062||tps01110||tps00071	K07508	acetyl-CoA acyltransferase 2 [EC:2.3.1.16]	Fatty acid elongation || Fatty acid degradation || Valine, leucine and isoleucine degradation || Metabolic pathways || Biosynthesis of secondary metabolites || Biosynthesis of antibiotics || Fatty acid metabolism	2.3.1.16	B8C459	KOG1391	Acetyl-CoA acetyltransferase	Lipid transport and metabolism	METABOLISM	mito	EST_176_529_1-CN467559	Laminaria digitata	4.00E-30	CAMPEP_0197183918-CAMNT_0042634595	100	TIGR01930: AcCoA-C-Actrans: acetyl-CoA C-acetyltransferase PF00108.18: Thiolase, N-terminal domain PF02803.13: Thiolase, C-terminal domain		Pseudo-nitzschia heimii, Strain UNC1101	476441	NA	PF00108||_GAP_	Thiolase, N-terminal domain||_GAP_					NA	0	0	0	0	0	0	0	0	0	0	0	0	0	0	0	0	0	0
contig_1009779_52_285_+																	NA	CAMPEP_0116146626-CAMNT_0003642397	52.05	PF00254.23: FKBP-type peptidyl-prolyl cis-trans isomerase		Pseudo-nitzschia arenysensis	697910	NA							NA	1	0	0	0	0	0	0	0	0	0	0	0	0	0	0	0	0	0
contig_100981_404_1891_-		pti:PHATRDRAFT_15468	hypothetical protein						B7G8B3								NA	CAMPEP_0199656840-CAMNT_0045513955	99.8	TIGR00229: sensory_box: PAS domain S-box protein PF13426.1: PAS domain PF07716.10: Basic region leucine zipper		Pseudo-nitzschia australis, Strain 10249 10 AB	44445	NA	_GAP_||PF07716||_GAP_||PF13426||_GAP_	_GAP_||Basic region leucine zipper||_GAP_||PAS domain||_GAP_	_GAP_||TIGR00229||_GAP_	_GAP_||PAS domain S-box protein||_GAP_			NA	0	0	0	0	0	2	0	0	0	2	0	1	0	0	0	8	2	85
contig_1009909_3_236_+		tps:THAPSDRAFT_14875	udp-n-acetylglucosamin-dolichyl-phosphate : n-acetylglucosamin-phosphate transferase (EC:2.7.8.15); K01001 UDP-N-acetylglucosamine--dolichyl-phosphate N-acetylglucosaminephosphotransferase [EC:2.7.8.15]	tps01100||tps00510	K01001	UDP-N-acetylglucosamine--dolichyl-phosphate N-acetylglucosaminephosphotransferase [EC:2.7.8.15]	N-Glycan biosynthesis || Metabolic pathways	2.7.8.15	B8BWM8	KOG2788	Glycosyltransferase	Carbohydrate transport and metabolism	METABOLISM				NA	CAMPEP_0199661748-CAMNT_0045520497	87.18	TIGR00445: mraY: phospho-N-acetylmuramoyl-pentapeptide-transferase PF00953.16: Glycosyl transferase family 4		Pseudo-nitzschia australis, Strain 10249 10 AB	44445	NA	PF00953	Glycosyl transferase family 4					NA	0	0	1	0	0	0	0	0	0	1	0	0	0	0	0	0	0	0
contig_1009918_78_359_+																	NA	CAMPEP_0197180452-CAMNT_0042630535	95.74			Pseudo-nitzschia heimii, Strain UNC1101	476441	NA							NA	0	0	0	0	0	0	0	0	0	0	0	0	0	0	0	0	0	0
contig_1009923_3_323_-																	NA	CAMPEP_0197175730-CAMNT_0042624959	38.55	PF04886.7: PT repeat		Pseudo-nitzschia heimii, Strain UNC1101	476441	NA							NA	0	0	0	0	0	0	1	0	0	0	0	0	0	0	0	0	0	0
contig_1009955_2_268_-																	NA	CAMPEP_0197176760-CAMNT_0042626175	93.26			Pseudo-nitzschia heimii, Strain UNC1101	476441	NA							NA	0	0	0	0	0	0	0	0	0	0	0	0	0	0	0	0	0	0
contig_1010190_3_260_+																	NA	CAMPEP_0197187420-CAMNT_0042638985	87.37			Pseudo-nitzschia heimii, Strain UNC1101	476441	NA							NA	0	0	0	0	0	0	0	0	0	0	0	0	0	0	0	0	0	0
contig_1010486_3_446_-		amd:AMED_5701	flavin-containing monooxygenase						D8I7N2								NA	CAMPEP_0199830332-CAMNT_0045722971	65.08	TIGR04046: MSMEG_0569_nitr: flavin-dependent oxidoreductase, MSMEG_0569 family PF00743.14: Flavin-binding monooxygenase-like PF13738.1: Pyridine nucleotide-disulphide oxidoreductase		Pseudo-nitzschia fraudulenta, Strain WWA7	183588	NA	PF00743	Flavin-binding monooxygenase-like					NA	0	0	0	0	0	0	0	0	0	0	0	0	0	0	0	0	0	0
contig_1010551_1_303_+																	NA	CAMPEP_0197188978-CAMNT_0042640981	59.41	TIGR02349: DnaJ_bact: chaperone protein DnaJ PF00226.26: DnaJ domain PF01549.19: ShK domain-like		Pseudo-nitzschia heimii, Strain UNC1101	476441	NA							NA	0	0	0	0	0	0	0	0	0	0	0	0	0	0	0	0	0	0
contig_1010573_103_309_+																	NA	CAMPEP_0197196340-CAMNT_0042650135	89.86	PF09409.5: PUB domain PF00627.26: UBA/TS-N domain		Pseudo-nitzschia heimii, Strain UNC1101	476441	NA	PF00627	UBA/TS-N domain					NA	0	0	0	0	0	0	0	0	0	0	0	0	0	0	0	0	0	0
contig_1010579_1_588_-																	NA	CAMPEP_0199663674-CAMNT_0045523349	30.43			Pseudo-nitzschia australis, Strain 10249 10 AB	44445	NA							NA	0	0	0	0	0	0	0	0	0	0	0	0	0	0	0	2	0	0
contig_1010634_329_589_-																	NA	CAMPEP_0197180118-CAMNT_0042630139	96.51	PF13738.1: Pyridine nucleotide-disulphide oxidoreductase		Pseudo-nitzschia heimii, Strain UNC1101	476441	NA	PF13738	PF13738					NA	0	0	0	0	0	0	0	0	0	0	0	0	0	0	0	0	0	0
contig_1010634_3_200_-																	NA	CAMPEP_0197180118-CAMNT_0042630139	98.48	PF13738.1: Pyridine nucleotide-disulphide oxidoreductase		Pseudo-nitzschia heimii, Strain UNC1101	476441	NA							NA	0	0	0	0	0	0	0	0	0	0	0	0	0	0	0	0	0	0
contig_1010654_3_263_-		pti:PHATRDRAFT_45453	hypothetical protein						B7FXR3								NA	CAMPEP_0116103110-CAMNT_0003595199	77.01			Pseudo-nitzschia delicatissima B596	-311199	NA							NA	0	0	0	0	0	0	0	0	0	0	0	0	0	0	0	0	0	0
contig_1010660_2_112_-		pti:PHATRDRAFT_22956	Lhcr2; protein fucoxanthin chlorophyll a/c protein; K08907 light-harvesting complex I chlorophyll a/b binding protein 1		K08907	light-harvesting complex I chlorophyll a/b binding protein 1	Photosynthesis - antenna proteins		B7G9B9								NA	CAMPEP_0197173076-CAMNT_0042621831	94.59	PF00504.16: Chlorophyll A-B binding protein		Pseudo-nitzschia heimii, Strain UNC1101	476441	NA	PF00504	Chlorophyll A-B binding protein					NA	0	0	1	0	0	0	0	0	0	1	0	0	0	0	0	0	0	0
contig_1010673_3_368_-		pti:PHATR_13418	hypothetical protein						B5Y3C5	KOG0682	Ammonia permease	Inorganic ion transport and metabolism	METABOLISM				NA	CAMPEP_0197174878-CAMNT_0042623881	80.99	TIGR00836: amt: ammonium transporter PF00909.16: Ammonium Transporter Family		Pseudo-nitzschia heimii, Strain UNC1101	476441	NA	PF00909||_GAP_	Ammonium Transporter Family||_GAP_			Amt		0	1	0	0	0	0	0	0	0	0	2	0	0	0	0	1	0	0	0
contig_1010741_2_562_-		pti:PHATRDRAFT_44873	hypothetical protein						B7FVY4								NA	CAMPEP_0197196286-CAMNT_0042650071	99.47	PF03198.9: Glucanosyltransferase		Pseudo-nitzschia heimii, Strain UNC1101	476441	NA	PF03198	Glycolipid anchored surface protein (GAS1)					NA	0	0	0	0	0	0	0	0	0	0	0	0	0	0	0	0	0	0
contig_1010800_1_279_-		pti:PHATRDRAFT_36287	hypothetical protein						B7G0X3								NA	CAMPEP_0197196206-CAMNT_0042649985	61.29			Pseudo-nitzschia heimii, Strain UNC1101	476441	NA							NA	0	0	0	0	0	0	0	0	0	2	0	0	0	0	0	0	0	0
contig_1010858_2_388_-																	NA	CAMPEP_0197192458-CAMNT_0042645339	63.85			Pseudo-nitzschia heimii, Strain UNC1101	476441	NA							NA	0	0	0	0	0	0	0	0	0	0	0	0	0	0	0	0	0	0
contig_1010863_2_175_-																	NA	CAMPEP_0197174172-CAMNT_0042623073	77.97	TIGR00401: msrA: peptide-methionine (S)-S-oxide reductase PF01625.16: Peptide methionine sulfoxide reductase		Pseudo-nitzschia heimii, Strain UNC1101	476441	NA							NA	0	0	0	0	0	0	0	0	0	0	0	0	0	0	0	0	0	0
contig_1010904_3_374_-																	NA	CAMPEP_0197191918-CAMNT_0042644703	60.16			Pseudo-nitzschia heimii, Strain UNC1101	476441	NA							NA	0	0	0	0	0	0	0	0	0	0	0	0	0	0	0	0	0	0
contig_1010941_1_183_-																	NA	CAMPEP_0197188690-CAMNT_0042640595	56.9			Pseudo-nitzschia heimii, Strain UNC1101	476441	NA							NA	0	0	0	0	0	0	0	0	0	0	0	0	0	0	0	0	0	0
contig_1010976_1_474_+		pti:PHATRDRAFT_47922	hypothetical protein						B7G5D1								NA	CAMPEP_0197191776-CAMNT_0042644517	95.57	TIGR02253: CTE7: HAD hydrolase, TIGR02253 family PF13419.1: Haloacid dehalogenase-like hydrolase		Pseudo-nitzschia heimii, Strain UNC1101	476441	NA							NA	0	0	1	0	0	0	0	0	1	0	0	0	0	1	1	0	1	0
contig_1010987_3_332_-																	NA	estExt_Genemark1.C_5050032-Psemu1_scaffold_505	47.75			Pseudo-nitzschia multiseries	37319	NA							NA	0	0	0	0	0	0	0	0	0	0	0	0	0	0	0	1	0	0
contig_1011100_77_760_+		mmz:MmarC7_0082	ribonuclease H; K03469 ribonuclease HI [EC:3.1.26.4]	mmz03030	K03469	ribonuclease HI [EC:3.1.26.4]	DNA replication	3.1.26.4	A6VFC6	KOG3752	Ribonuclease H	Replication, recombination and repair	INFORMATION STORAGE AND PROCESSING				NA	CAMPEP_0116108784-CAMNT_0003601731	37.79	PF01693.11: Caulimovirus viroplasmin PF13456.1: Reverse transcriptase-like		Pseudo-nitzschia delicatissima B596	-311199	NA	PF01693||_GAP_	Caulimovirus viroplasmin||_GAP_					NA	0	0	0	0	0	0	0	0	0	0	0	0	0	0	0	0	0	0
contig_1011176_1_438_+		tet:TTHERM_01068040	hypothetical protein														NA	CAMPEP_0116134814-CAMNT_0003629561	41.38	PF10601.4: LITAF-like zinc ribbon domain		Pseudo-nitzschia arenysensis	697910	NA	_GAP_||PF10601	_GAP_||LITAF-like zinc ribbon domain					NA	1	0	0	0	0	0	0	0	0	0	0	0	0	0	0	0	0	0
contig_1011202_1_360_-																	NA	CAMPEP_0199837608-CAMNT_0045730417	67.33	PF13639.1: Ring finger domain PF12678.2: RING-H2 zinc finger		Pseudo-nitzschia fraudulenta, Strain WWA7	183588	NA							NA	2	0	3	0	0	0	0	0	0	0	0	0	0	0	0	0	0	0
contig_1011206_22_384_-																	NA	estExt_fgenesh1_pg.C_590029-Psemu1_scaffold_59	58.26		CAM_CRCL_4016496	Pseudo-nitzschia multiseries	37319	NA							NA	3	0	0	0	0	0	0	0	0	0	0	0	0	0	0	0	0	0
contig_1011249_1_480_-																	NA	CAMPEP_0197183378-CAMNT_0042633955	93.39			Pseudo-nitzschia heimii, Strain UNC1101	476441	NA							NA	1	0	0	0	0	0	0	0	0	0	0	0	0	0	0	0	0	0
contig_1011319_2_286_-		pti:PHATRDRAFT_31649	hypothetical protein		K15382	solute carrier family 50 (sugar transporter)			B7FNY7								NA	CAMPEP_0197268142-CAMNT_0042733165	71.58	PF03083.11: Sugar efflux transporter for intercellular exchange		Pseudo-nitzschia delicatissima, Strain UNC1205	44447	NA	_GAP_||PF03083	_GAP_||MtN3/saliva family					NA	2	0	0	0	0	0	0	0	0	0	0	0	0	0	0	0	0	0
contig_1011319_362_481_-		pti:PHATRDRAFT_31649	hypothetical protein		K15382	solute carrier family 50 (sugar transporter)			B7FNY7								NA	CAMPEP_0197268142-CAMNT_0042733165	83.33	PF03083.11: Sugar efflux transporter for intercellular exchange		Pseudo-nitzschia delicatissima, Strain UNC1205	44447	NA							NA	0	0	0	0	0	0	0	0	0	0	0	0	0	0	0	0	0	0
contig_1011411_321_446_-		vcn:VOLCADRAFT_56442	mrp4; ABC transporter							KOG0054	Multidrug resistance-associated protein/mitoxantrone resistance protein, ABC superfamily	Secondary metabolites biosynthesis, transport and catabolism	METABOLISM				NA	CAMPEP_0197193116-CAMNT_0042646201	97.56	TIGR00957: MRP_assoc_pro: multi drug resistance-associated protein (MRP) PF00005.22: ABC transporter PF00664.18: ABC transporter transmembrane region		Pseudo-nitzschia heimii, Strain UNC1101	476441	NA							NA	0	0	0	0	0	0	0	0	0	0	0	0	0	0	0	0	0	0
contig_1011411_3_215_-		pti:PHATRDRAFT_9180	hypothetical protein; K05673 ATP-binding cassette, subfamily C (CFTR/MRP), member 4	pti02010	K05673	ATP-binding cassette, subfamily C (CFTR/MRP), member 4	Antifolate resistance || ABC transporters || cAMP signaling pathway || Bile secretion		B7FRM3	KOG0054	Multidrug resistance-associated protein/mitoxantrone resistance protein, ABC superfamily	Secondary metabolites biosynthesis, transport and catabolism	METABOLISM				NA	CAMPEP_0197193116-CAMNT_0042646201	100	TIGR00957: MRP_assoc_pro: multi drug resistance-associated protein (MRP) PF00005.22: ABC transporter PF00664.18: ABC transporter transmembrane region		Pseudo-nitzschia heimii, Strain UNC1101	476441	NA	PF00005	ABC transporter			ABC		0	0	0	0	0	0	0	0	0	0	0	0	0	0	0	0	0	0	0
contig_1011574_192_689_-		pti:PHATRDRAFT_48151	metacaspase						B7G659	KOG1546	Metacaspase involved in regulation of apoptosis	Cell cycle control, cell division, chromosome partitioning	CELLULAR PROCESSES AND SIGNALING				NA	CAMPEP_0197185064-CAMNT_0042636027	86.96	PF00656.17: Caspase domain		Pseudo-nitzschia heimii, Strain UNC1101	476441	NA	PF00656	Caspase domain					NA	0	1	1	0	0	3	0	0	0	0	0	0	0	0	0	0	0	0
contig_1011608_1_480_-		pti:PHATR_28219	hypothetical protein; K03061 26S proteasome regulatory subunit T1	pti03050	K03061	26S proteasome regulatory subunit T1	Proteasome || Epstein-Barr virus infection		B5Y3S3	KOG0729	26S proteasome regulatory complex, ATPase RPT1	Posttranslational modification, protein turnover, chaperones	CELLULAR PROCESSES AND SIGNALING				NA	CAMPEP_0197196752-CAMNT_0042650565	94.64	TIGR01242: 26Sp45: 26S proteasome subunit P45 family PF00004.24: ATPase family associated with various cellular activities (AAA) PF07724.9: AAA domain (Cdc48 subfamily)		Pseudo-nitzschia heimii, Strain UNC1101	476441	NA							NA	0	0	0	0	0	5	0	0	0	2	0	0	0	0	1	0	0	0
contig_1011636_66_647_-		tps:THAPSDRAFT_39278	v-type h-atpase subunit (EC:3.6.3.14); K03661 V-type H+-transporting ATPase 21kDa proteolipid subunit [EC:3.6.3.14]	tps01100||tps04145||tps00190	K03661	V-type H+-transporting ATPase 21kDa proteolipid subunit	Oxidative phosphorylation || Metabolic pathways || Lysosome || Phagosome || Synaptic vesicle cycle || Vibrio cholerae infection || Epithelial cell signaling in Helicobacter pylori infection || Tuberculosis || Human papillomavirus infection || Rheumatoid arthritis	3.6.3.14	B8BS55	KOG0233	Vacuolar H+-ATPase V0 sector, subunit c''	Energy production and conversion	METABOLISM				NA	CAMPEP_0116124526-CAMNT_0003618507	94.3	TIGR01100: V_ATP_synt_C: V-type ATPase, C subunit PF00137.16: ATP synthase subunit C		Pseudo-nitzschia arenysensis	697910	NA	PF00137	ATP synthase subunit C			F-ATPase		0	4	0	0	0	0	1	0	0	0	3	0	0	1	0	0	0	0	0
contig_101179_2_337_-		pti:PHATRDRAFT_44793	hypothetical protein						B7FVN7								NA	fgenesh1_kg.26_#_29_#_4723_1_CCCI_CCOA_CCOB_CCOC_CFAP_CFAS-Psemu1_scaffold_26	43.81		CAM_CRCL_12536	Pseudo-nitzschia multiseries	37319	NA							NA	0	0	0	0	0	0	0	2	0	0	2	0	0	0	0	0	0	0
contig_1011816_1_384_+										KOG1367	3-phosphoglycerate kinase	Carbohydrate transport and metabolism	METABOLISM				NA	CAMPEP_0116097866-CAMNT_0003589635	85.94	PF00162.14: Phosphoglycerate kinase		Pseudo-nitzschia delicatissima B596	-311199	NA	PF00162	Phosphoglycerate kinase					NA	0	0	0	0	0	0	0	0	2	0	0	0	0	0	0	0	0	0
contig_1011890_2_331_-																	NA	CAMPEP_0116089748-CAMNT_0003580949	54.35	PF12799.2: Leucine Rich repeats (2 copies) PF13855.1: Leucine rich repeat		Pseudo-nitzschia delicatissima B596	-311199	NA							NA	0	0	0	0	0	0	0	0	0	0	0	0	0	0	0	0	0	0
contig_1011994_74_175_-		pti:PHATR_46694	hypothetical protein						B5Y3H3								NA	contig_3384_1_261-PseuNitz454	75.76			Pseudo-nitzschia granii	476440	NA							NA	0	0	0	0	0	0	0	0	0	0	0	0	0	1	0	0	0	0
contig_1012095_3_320_-		pti:PHATRDRAFT_30003	hypothetical protein; K02735 20S proteasome subunit beta 3 [EC:3.4.25.1]	pti03050	K02735	20S proteasome subunit beta 3 [EC:3.4.25.1]	Proteasome	3.4.25.1	B7G8Z3	KOG0180	20S proteasome, regulatory subunit beta type PSMB3/PUP3	Posttranslational modification, protein turnover, chaperones	CELLULAR PROCESSES AND SIGNALING				NA	CAMPEP_0197184154-CAMNT_0042634901	100	TIGR03634: arc_protsome_B: proteasome endopeptidase complex, archaeal, beta subunit PF00227.21: Proteasome subunit		Pseudo-nitzschia heimii, Strain UNC1101	476441	NA	PF00227	Proteasome subunit					NA	0	0	0	0	0	0	0	0	0	3	0	0	0	2	0	0	0	0
contig_1012225_2_115_-																	NA	CAMPEP_0197175114-CAMNT_0042624185	94.29			Pseudo-nitzschia heimii, Strain UNC1101	476441	NA							NA	0	0	0	0	0	0	0	0	0	0	0	0	0	0	0	0	0	1
contig_1012297_26_220_-																	NA	e_gw1.107.48.1-Psemu1_scaffold_107	80.65			Pseudo-nitzschia multiseries	37319	NA							NA	0	0	0	0	0	0	0	0	0	0	0	0	0	0	0	0	0	0
contig_1012392_2_541_-		pti:PHATRDRAFT_49876	hypothetical protein						B7GC61								NA	CAMPEP_0172404278-CAMNT_0013138993	78.16	PF02469.17: Fasciclin domain		Pseudo-nitzschia pungens	37318	NA	PF02469	Fasciclin domain					NA	0	0	0	0	0	0	0	0	0	0	0	0	0	0	0	2	0	0
contig_1012437_110_682_+		tps:THAPSDRAFT_27618	hypothetical protein; K02864 large subunit ribosomal protein L10	tps03010	K02864	large subunit ribosomal protein L10	Ribosome		B8BYW1								NA	CAMPEP_0197192908-CAMNT_0042645917	82.72	PF00466.15: Ribosomal protein L10		Pseudo-nitzschia heimii, Strain UNC1101	476441	NA	_GAP_||PF00466||_GAP_	_GAP_||Ribosomal protein L10||_GAP_					NA	0	0	0	0	0	0	0	0	0	2	1	0	0	0	0	0	0	0
contig_1012650_122_454_-		pti:PHATRDRAFT_22027	hypothetical protein						B7G5E1	KOG3479	Mitochondrial import inner membrane translocase, subunit TIM9	Intracellular trafficking, secretion, and vesicular transport	CELLULAR PROCESSES AND SIGNALING				NA	CAMPEP_0116139514-CAMNT_0003634565	57.73	PF02953.10: Tim10/DDP family zinc finger		Pseudo-nitzschia arenysensis	697910	NA	PF02953	Tim10/DDP family zinc finger			MPT		0	0	0	0	0	0	0	0	0	0	0	1	0	0	0	0	0	0	0
contig_1012748_171_506_-		tps:THAPSDRAFT_21459	hypothetical protein						B8BVD2								NA	CAMPEP_0197183314-CAMNT_0042633883	75.31			Pseudo-nitzschia heimii, Strain UNC1101	476441	NA							NA	0	0	0	0	0	0	0	0	0	1	0	0	0	0	0	1	0	0
contig_10127_43_219_-		tps:THAPSDRAFT_22608	hypothetical protein						B8C238								NA	estExt_Genemark1.C_70144-Psemu1_scaffold_7	93.1		CAM_CRCL_4773	Pseudo-nitzschia multiseries	37319	NA							NA	0	2	0	0	0	0	0	0	0	0	0	0	0	0	0	0	0	0
contig_1012820_22_474_-																	NA	CAMPEP_0199837246-CAMNT_0045730047	49.11			Pseudo-nitzschia fraudulenta, Strain WWA7	183588	NA							NA	1	0	0	0	0	0	0	0	0	0	0	0	0	0	1	2	3	1
contig_1012854_2_397_-		pti:PHATRDRAFT_41092	hypothetical protein						B7GD97								NA	CAMPEP_0197278000-CAMNT_0042744303	84.09	PF00153.22: Mitochondrial carrier protein		Pseudo-nitzschia delicatissima, Strain UNC1205	44447	NA							NA	0	0	0	0	0	0	0	0	0	1	0	2	0	0	0	0	0	0
contig_10128_3_245_-		pti:PHATRDRAFT_32684	hypothetical protein						B7FSC1								NA	CAMPEP_0199664098-CAMNT_0045523891	98.77	PF10693.4: Protein of unknown function (DUF2499) PF12159.3: Protein of unknown function (DUF3593)		Pseudo-nitzschia australis, Strain 10249 10 AB	44445	NA							NA	1	1	0	0	0	0	0	0	0	0	0	0	0	0	0	0	0	5
contig_1012938_1_408_-		ppp:PHYPADRAFT_122657	hypothetical protein; K10808 ribonucleoside-diphosphate reductase subunit M2 [EC:1.17.4.1]	ppp00230||ppp00480||ppp01100||ppp00240	K10808	ribonucleoside-diphosphate reductase subunit M2 [EC:1.17.4.1]	Purine metabolism || Pyrimidine metabolism || Glutathione metabolism || Drug metabolism - other enzymes || Metabolic pathways || p53 signaling pathway	1.17.4.1	A9S1B6	KOG1567	Ribonucleotide reductase, beta subunit	Nucleotide transport and metabolism	METABOLISM				NA	CAMPEP_0199822002-CAMNT_0045712069	69.57	TIGR04171: RNR_1b_NrdF: ribonucleoside-diphosphate reductase, class 1b, beta subunit PF00268.16: Ribonucleotide reductase, small chain PF00578.16: AhpC/TSA family		Pseudo-nitzschia fraudulenta, Strain WWA7	183588	NA	_GAP_||PF00268	_GAP_||Ribonucleotide reductase, small chain					NA	0	0	0	0	0	0	0	0	0	0	1	0	0	0	0	0	0	0
contig_1013013_2_415_-		dha:DEHA2G06688g	DEHA2G06688p						Q6BIY3								NA	CAMPEP_0197180342-CAMNT_0042630411	43.41	PF09335.6: SNARE associated Golgi protein		Pseudo-nitzschia heimii, Strain UNC1101	476441	NA							NA	0	0	0	0	0	0	0	0	0	0	0	0	0	0	0	0	0	0
contig_1013131_2_235_-																	NA	CAMPEP_0116144612-CAMNT_0003640063	98.72			Pseudo-nitzschia arenysensis	697910	NA							NA	0	0	0	0	0	1	0	0	0	0	0	0	0	0	0	0	0	0
contig_1013189_3_134_-																	NA	CAMPEP_0197175936-CAMNT_0042625205	100			Pseudo-nitzschia heimii, Strain UNC1101	476441	NA							NA	0	0	0	0	0	0	0	0	0	0	0	0	0	0	0	0	0	0
contig_1013198_3_503_-		pti:PHATRDRAFT_46084	hypothetical protein						B7G003								NA	CAMPEP_0197187946-CAMNT_0042639663	77.98			Pseudo-nitzschia heimii, Strain UNC1101	476441	NA							NA	0	0	1	0	0	0	0	0	1	2	0	0	0	0	0	0	0	0
contig_101320_3_200_-		olu:OSTLU_119610	Rpc10; RPC10 subunit of RNA polymerases I, II, and III, probable; K03009 DNA-directed RNA polymerases I, II, and III subunit RPABC4	olu00240||olu03020||olu00230||olu01100	K03009	DNA-directed RNA polymerases I, II, and III subunit RPABC4	Metabolic pathways || RNA polymerase || Cytosolic DNA-sensing pathway || Huntington disease		A4RSR4	KOG3507	DNA-directed RNA polymerase, subunit RPB7.0	Transcription	INFORMATION STORAGE AND PROCESSING				NA	fgenesh1_kg.35_#_38_#_6938_1_CCCI_CCOA_CCOB_CCOC_CFAP_CFAS-Psemu1_scaffold_35	92.5			Pseudo-nitzschia multiseries	37319	NA	_GAP_||PF03604	_GAP_||DNA directed RNA polymerase, 7 kDa subunit					NA	0	0	0	0	0	0	0	2	2	2	0	0	0	0	0	0	0	0
contig_1013244_1_852_-																	NA	CAMPEP_0197196206-CAMNT_0042649985	36.13			Pseudo-nitzschia heimii, Strain UNC1101	476441	NA							NA	1	0	0	0	0	0	0	0	0	0	0	0	0	0	2	0	0	0
contig_1013599_3_692_-																	NA	CAMPEP_0199808312-CAMNT_0045695459	64.32			Pseudo-nitzschia fraudulenta, Strain WWA7	183588	NA							NA	0	0	0	0	0	0	0	0	0	0	0	0	0	0	0	0	0	0
contig_1013766_1_264_-																	NA	gm1.57942_g-Psemu1_scaffold_3361	25.88		CAM_CRCL_4020624	Pseudo-nitzschia multiseries	37319	NA							NA	0	0	0	0	0	0	0	0	0	2	0	0	0	0	0	0	0	0
contig_1013781_2_259_-																	NA	CAMPEP_0116150654-CAMNT_0003647191	52.08			Pseudo-nitzschia arenysensis	697910	NA							NA	0	0	0	0	0	0	0	0	0	0	0	0	0	0	0	0	0	0
contig_1013910_3_461_-	ITS																NA	CAMPEP_0197197596-CAMNT_0042651421	91.95			Pseudo-nitzschia heimii, Strain UNC1101	476441	NA							NA	0	0	0	0	0	0	0	0	0	0	0	0	0	0	0	0	0	0
contig_1014042_645_2162_-		pti:PHATRDRAFT_42477	hypothetical protein						B7FRF6								NA	CAMPEP_0199654798-CAMNT_0045511215	98.98	PF10184.4: Uncharacterized conserved protein (DUF2358)		Pseudo-nitzschia australis, Strain 10249 10 AB	44445	NA	_GAP_||PF10184||_GAP_	_GAP_||Uncharacterized conserved protein (DUF2358)||_GAP_					NA	1	0	0	0	0	0	0	0	1	0	0	0	0	0	0	6	4	118
contig_1014083_100_255_+		pti:PHATRDRAFT_21535	Rab6; hypothetical protein						B7G312	KOG0094	GTPase Rab6/YPT6/Ryh1, small G protein superfamily	Intracellular trafficking, secretion, and vesicular transport	CELLULAR PROCESSES AND SIGNALING				NA	contig_1313_1_377-PseuNitz454	98.08		CAM_CRCL_14051	Pseudo-nitzschia granii	476440	NA	PF00071	Ras family					NA	0	1	0	0	0	0	0	0	0	0	1	0	0	0	0	0	0	0
contig_1014153_167_1066_-		pti:PHATRDRAFT_44630	hypothetical protein						B7FUR1	KOG1208	Dehydrogenases with different specificities (related to short-chain alcohol dehydrogenases)	Secondary metabolites biosynthesis, transport and catabolism	METABOLISM				NA	CAMPEP_0197198850-CAMNT_0042652691	90.32	TIGR01830: 3oxo_ACP_reduc: 3-oxoacyl-[acyl-carrier-protein] reductase PF00106.20: short chain dehydrogenase		Pseudo-nitzschia heimii, Strain UNC1101	476441	NA	PF00106||_GAP_	short chain dehydrogenase||_GAP_					NA	0	0	0	0	0	0	0	0	0	1	2	0	0	0	0	0	0	0
contig_1014169_1_198_+		hmo:HM1_2600	subtilin family serine protease, putative						B0TBB6								NA	CAMPEP_0197183782-CAMNT_0042634411	81.54	TIGR03921: T7SS_mycosin: type VII secretion-associated serine protease mycosin PF00082.17: Subtilase family		Pseudo-nitzschia heimii, Strain UNC1101	476441	NA							NA	0	0	0	0	0	0	0	0	0	0	0	0	0	0	0	0	0	0
contig_1014268_1_369_+																	NA	CAMPEP_0172393560-CAMNT_0013124665	26.83			Pseudo-nitzschia pungens	37318	NA							NA	0	0	0	0	0	0	0	0	0	0	0	0	0	0	0	0	0	0
contig_1014352_1_390_-																	NA	CAMPEP_0197183856-CAMNT_0042634501	97.69			Pseudo-nitzschia heimii, Strain UNC1101	476441	NA							NA	0	0	0	0	0	0	0	0	0	0	0	0	0	0	0	0	0	0
contig_1014381_1_234_-		pti:PHATRDRAFT_23203	hypothetical protein; K12734 peptidyl-prolyl cis-trans isomerase-like 3 [EC:5.2.1.8]		K12734	peptidyl-prolyl cis-trans isomerase-like 3 [EC:5.2.1.8]		5.2.1.8	B7GAH5	KOG0884	Similar to cyclophilin-type peptidyl-prolyl cis-trans isomerase	Posttranslational modification, protein turnover, chaperones	CELLULAR PROCESSES AND SIGNALING				NA	CAMPEP_0172398538-CAMNT_0013131083	96.15	PF00160.16: Cyclophilin type peptidyl-prolyl cis-trans isomerase/CLD		Pseudo-nitzschia pungens	37318	NA	PF00160	Cyclophilin type peptidyl-prolyl cis-trans isomerase/CLD					NA	0	0	0	0	0	0	0	1	0	0	0	0	0	0	0	0	0	0
contig_1014428_1_282_-		pti:PHATRDRAFT_44341	hypothetical protein						B7FTS0								NA	CAMPEP_0197178736-CAMNT_0042628539	77.66	PF00650.15: CRAL/TRIO domain		Pseudo-nitzschia heimii, Strain UNC1101	476441	NA	PF00650	CRAL/TRIO domain					NA	0	0	0	0	0	0	0	0	0	0	0	0	0	0	0	0	0	0
contig_1014429_77_199_+																	NA	CAMPEP_0197176754-CAMNT_0042626167	92.68			Pseudo-nitzschia heimii, Strain UNC1101	476441	NA							NA	0	0	0	0	0	0	0	0	0	0	0	0	0	0	0	0	0	0
contig_1014489_1_372_-																	NA	CAMPEP_0197179008-CAMNT_0042628851	98.39	TIGR01136: cysKM: cysteine synthases PF00291.20: Pyridoxal-phosphate dependent enzyme		Pseudo-nitzschia heimii, Strain UNC1101	476441	NA	PF00291	Pyridoxal-phosphate dependent enzyme					NA	0	0	0	0	0	0	0	0	0	0	0	0	0	0	0	0	0	0
contig_1014512_264_560_-		pti:PHATRDRAFT_34815	hypothetical protein						B7FWS1								NA	CAMPEP_0197192914-CAMNT_0042645931	92.86			Pseudo-nitzschia heimii, Strain UNC1101	476441	NA							NA	0	0	0	0	0	0	0	0	0	0	0	0	0	0	0	0	0	0
contig_101451_128_349_-																	NA	CAMPEP_0199756048-CAMNT_0045628969	63.38			Pseudo-nitzschia fraudulenta, Strain WWA7	183588	NA							NA	0	0	0	0	0	0	0	2	0	0	0	4	2	0	0	0	0	0
contig_1014710_38_208_-		pti:PHATR_44111	hypothetical protein						B5Y5D6								NA	CAMPEP_0197174946-CAMNT_0042623979	98.18	TIGR00797: matE: MATE efflux family protein PF01554.13: MatE		Pseudo-nitzschia heimii, Strain UNC1101	476441	NA							NA	0	0	0	0	0	0	0	0	0	0	0	0	0	0	0	0	0	0
contig_1014773_73_372_-										KOG2322	N-methyl-D-aspartate receptor glutamate-binding subunit	Signal transduction mechanisms	CELLULAR PROCESSES AND SIGNALING				NA	CAMPEP_0199797874-CAMNT_0045683159	61.62	PF01027.15: Inhibitor of apoptosis-promoting Bax1		Pseudo-nitzschia fraudulenta, Strain WWA7	183588	NA	PF01027	Uncharacterised protein family UPF0005					NA	3	0	0	0	0	0	0	0	0	0	0	0	0	0	0	0	0	0
contig_1014890_1_597_-																	NA	CAMPEP_0116114516-CAMNT_0003607903	95.28	TIGR00232: tktlase_bact: transketolase PF00456.16: Transketolase, thiamine diphosphate binding domain PF02779.19: Transketolase, pyrimidine binding domain		Pseudo-nitzschia arenysensis	697910	NA	PF02779||_GAP_	Transketolase, pyrimidine binding domain||_GAP_					NA	0	3	2	0	0	0	1	0	0	0	0	1	0	1	0	0	0	0
contig_1015026_51_602_-		tps:THAPSDRAFT_264807	v-atpase subunit (EC:3.6.3.14); K02155 V-type H+-transporting ATPase 16kDa proteolipid subunit [EC:3.6.3.14]	tps01100||tps04145||tps00190	K02155	V-type H+-transporting ATPase 16kDa proteolipid subunit	Oxidative phosphorylation || Metabolic pathways || Lysosome || Phagosome || Synaptic vesicle cycle || Collecting duct acid secretion || Vibrio cholerae infection || Epithelial cell signaling in Helicobacter pylori infection || Tuberculosis || Human papillomavirus infection || Rheumatoid arthritis	3.6.3.14	B8CFI9	KOG0232	Vacuolar H+-ATPase V0 sector, subunits c/c'	Energy production and conversion	METABOLISM				NA	CAMPEP_0116126306-CAMNT_0003620389	51.37	TIGR01100: V_ATP_synt_C: V-type ATPase, C subunit PF00137.16: ATP synthase subunit C		Pseudo-nitzschia arenysensis	697910	NA					F-ATPase	protons	0	4	2	0	0	0	0	0	0	0	1	2	0	2	3	0	0	0	0
contig_1015146_2_238_+																	NA	CAMPEP_0172410736-CAMNT_0013146929	51.92			Pseudo-nitzschia pungens	37318	NA							NA	0	0	0	0	0	0	0	0	0	0	0	0	0	0	0	0	0	0
contig_1015232_2_919_-		pti:PHATRDRAFT_44995	hypothetical protein						B7FV77								NA	CAMPEP_0197183820-CAMNT_0042634455	63.79			Pseudo-nitzschia heimii, Strain UNC1101	476441	NA							NA	0	0	0	0	0	0	0	0	0	2	0	0	0	0	0	0	0	0
contig_1015244_3_437_-																	NA	CAMPEP_0197191060-CAMNT_0042643595	96.21			Pseudo-nitzschia heimii, Strain UNC1101	476441	NA							NA	0	0	0	0	0	0	0	0	0	0	0	0	0	0	0	0	0	0
contig_1015265_118_654_-																	NA	CAMPEP_0116093882-CAMNT_0003585449	44.24			Pseudo-nitzschia delicatissima B596	-311199	NA							NA	0	1	0	0	0	0	0	0	0	0	0	0	0	0	0	0	1	0
contig_1015328_200_322_-																	NA	CAMPEP_0172366308-CAMNT_0013090111	60			Pseudo-nitzschia pungens cf. cingulata	-311169	NA							NA	0	0	1	0	0	0	0	0	0	0	0	0	0	0	0	0	0	0
contig_1015681_3_251_-		tps:THAPSDRAFT_10219	hypothetical protein						B8CDK8								NA	CAMPEP_0199660886-CAMNT_0045519173	94.12	PF00504.16: Chlorophyll A-B binding protein		Pseudo-nitzschia australis, Strain 10249 10 AB	44445	NA							NA	0	0	0	0	0	0	0	0	0	1	0	0	0	0	0	0	0	0
contig_1015956_3_470_+		pti:PHATRDRAFT_50414 || pti:PHATRDRAFT_41374	hypothetical protein || hypothetical protein						B7GE19								NA	CAMPEP_0116099636-CAMNT_0003591527	81.33	PF13516.1: Leucine Rich repeat		Pseudo-nitzschia delicatissima B596	-311199	NA	PF13516||_GAP_	PF13516||_GAP_					NA	0	0	0	0	0	0	0	0	0	0	0	0	0	0	0	0	0	0
contig_1016006_2_529_-																	NA	CAMPEP_0197197016-CAMNT_0042650831	94.89			Pseudo-nitzschia heimii, Strain UNC1101	476441	NA							NA	0	1	0	0	0	0	0	0	0	0	2	0	0	0	0	0	0	0
contig_1016209_1_519_-		tps:THAPSDRAFT_21951	hypothetical protein						B8BYW9	KOG3664	Predicted patched transmembrane receptor	Signal transduction mechanisms	CELLULAR PROCESSES AND SIGNALING				NA	CAMPEP_0197182414-CAMNT_0042632833	95.95	TIGR00917: 2A060601: Niemann-Pick C type protein family PF02460.13: Patched family PF12349.3: Sterol-sensing domain of SREBP cleavage-activation		Pseudo-nitzschia heimii, Strain UNC1101	476441	NA							NA	0	0	0	0	0	0	0	0	0	0	0	0	0	0	0	0	0	0
contig_1016426_141_1595_+		tps:THAPSDRAFT_268695	hypothetical protein						B8BZE2								NA	CAMPEP_0199759632-CAMNT_0045633379	80.34	TIGR00505: ribA: GTP cyclohydrolase II PF12471.3: GTP cyclohydrolase N terminal PF00925.15: GTP cyclohydrolase II		Pseudo-nitzschia fraudulenta, Strain WWA7	183588	NA	_GAP_||PF12471||_GAP_||PF00925||_GAP_	_GAP_||GTP cyclohydrolase N terminal ||_GAP_||GTP cyclohydrolase II||_GAP_					NA	0	1	0	0	0	0	0	0	0	7	4	0	0	0	0	2	0	4
contig_1016452_3_140_-																	NA	CAMPEP_0197269252-CAMNT_0042734373	93.94			Pseudo-nitzschia delicatissima, Strain UNC1205	44447	NA							NA	0	0	0	0	0	0	0	0	0	1	0	0	0	0	0	0	0	0
contig_1016551_2_241_-																	NA	CAMPEP_0199765702-CAMNT_0045640603	50.62			Pseudo-nitzschia fraudulenta, Strain WWA7	183588	NA							NA	0	0	0	0	0	0	0	0	0	0	0	0	0	0	0	0	0	0
contig_1016577_2_427_+		pti:PHATRDRAFT_49571	hypothetical protein						B7GB28								NA	CAMPEP_0197197280-CAMNT_0042651099	97.18	PF12799.2: Leucine Rich repeats (2 copies) PF13855.1: Leucine rich repeat		Pseudo-nitzschia heimii, Strain UNC1101	476441	NA							NA	0	1	0	0	0	0	0	0	0	0	0	0	0	0	0	0	0	0
contig_1016624_1_321_-																	NA	CAMPEP_0116134202-CAMNT_0003628899	95.92			Pseudo-nitzschia arenysensis	697910	NA							NA	0	0	0	0	0	0	0	0	0	2	0	0	0	0	0	0	0	0
contig_1017262_139_411_+		pti:PHATRDRAFT_40672	hypothetical protein						B7GC37								NA	gm1.56236_g-Psemu1_scaffold_2713	44.87		CAM_CRCL_4597473	Pseudo-nitzschia multiseries	37319	NA							NA	0	0	0	0	0	0	0	0	0	0	0	0	0	0	0	0	0	0
contig_1017468_3_170_-																	NA	CAMPEP_0199789728-CAMNT_0045673541	91.11			Pseudo-nitzschia fraudulenta, Strain WWA7	183588	NA							NA	0	0	0	0	0	0	0	0	0	0	0	0	0	0	0	0	0	0
contig_1017693_2_490_-																	NA	CAMPEP_0199834934-CAMNT_0045727731	65.64			Pseudo-nitzschia fraudulenta, Strain WWA7	183588	NA							NA	0	1	1	0	0	0	0	0	0	0	0	0	0	0	0	0	4	1
contig_1017837_2_355_-		tps:THAPS_6770	ACC; acetyl-coa carboxylase; K11262 acetyl-CoA carboxylase / biotin carboxylase [EC:6.4.1.2 6.3.4.14]	tps01100||tps00620||tps00061||tps00640	K11262	acetyl-CoA carboxylase / biotin carboxylase 1 [EC:6.4.1.2 6.3.4.14 2.1.3.15]	Fatty acid biosynthesis || Aflatoxin biosynthesis || Pyruvate metabolism || Propanoate metabolism || Metabolic pathways || Biosynthesis of secondary metabolites || Microbial metabolism in diverse environments || Biosynthesis of antibiotics || Fatty acid metabolism || AMPK signaling pathway || Insulin signaling pathway || Glucagon signaling pathway	6.3.4.14||6.4.1.2	B5YMF5	KOG0368	Acetyl-CoA carboxylase	Lipid transport and metabolism	METABOLISM				NA	CAMPEP_0116120748-CAMNT_0003614531	100	TIGR02712: urea_carbox: urea carboxylase PF01039.17: Carboxyl transferase domain PF08326.7: Acetyl-CoA carboxylase, central region		Pseudo-nitzschia arenysensis	697910	NA							NA	0	0	0	0	0	8	0	1	0	0	0	0	0	0	0	0	0	0
contig_1018148_3_473_-		tps:THAPS_25442	hypothetical protein						B5YM97								NA	CAMPEP_0199653086-CAMNT_0045508773	55.2			Pseudo-nitzschia australis, Strain 10249 10 AB	44445	NA							NA	0	0	0	0	0	0	0	0	0	2	0	0	0	0	0	0	0	0
contig_1018434_124_531_-		mac:MA2631	hypothetical protein						Q8TMM5								NA	CAMPEP_0199661852-CAMNT_0045520639	74.63	PF04525.7: Tubby C 2		Pseudo-nitzschia australis, Strain 10249 10 AB	44445	NA	PF04525	Protein of unknown function (DUF567)					NA	0	0	0	0	0	0	0	1	0	0	0	0	0	0	0	0	0	0
contig_1019562_3_215_-																	NA	CAMPEP_0172388628-CAMNT_0013118565	48.72	PF00089.21: Trypsin		Pseudo-nitzschia pungens	37318	NA							NA	0	0	0	0	0	0	0	0	0	0	0	0	0	0	0	0	0	0
contig_1020010_2_343_-																	NA	CAMPEP_0199785772-CAMNT_0045668923	57.14	PF01105.19: emp24/gp25L/p24 family/GOLD		Pseudo-nitzschia fraudulenta, Strain WWA7	183588	NA	PF01105	emp24/gp25L/p24 family/GOLD					NA	1	0	0	0	0	0	0	0	3	0	0	0	0	0	0	0	0	0
contig_1020562_19_204_-		isc:IscW_ISCW001811	ribosomal protein S17, putative; K02962 small subunit ribosomal protein S17e	isc03010	K02962	small subunit ribosomal protein S17e	Ribosome		B7P2T4	KOG0187	40S ribosomal protein S17	Translation, ribosomal structure and biogenesis	INFORMATION STORAGE AND PROCESSING				NA	CAMPEP_0199828738-CAMNT_0045721291	86.54	PF00833.13: Ribosomal S17		Pseudo-nitzschia fraudulenta, Strain WWA7	183588	NA	PF00833	Ribosomal S17					NA	0	0	0	0	0	0	3	0	1	0	0	2	0	0	0	0	0	0
contig_1020683_3_296_-										KOG0880	Peptidyl-prolyl cis-trans isomerase	Posttranslational modification, protein turnover, chaperones	CELLULAR PROCESSES AND SIGNALING				NA	CAMPEP_0199765424-CAMNT_0045640247	42.86	PF00160.16: Cyclophilin type peptidyl-prolyl cis-trans isomerase/CLD		Pseudo-nitzschia fraudulenta, Strain WWA7	183588	NA	PF00160	Cyclophilin type peptidyl-prolyl cis-trans isomerase/CLD					NA	0	0	0	0	0	0	2	0	4	1	0	0	0	0	0	0	0	0
contig_1020918_217_444_-																	NA	CAMPEP_0199779372-CAMNT_0045661303	64.79			Pseudo-nitzschia fraudulenta, Strain WWA7	183588	NA							NA	0	0	0	0	0	0	0	0	0	0	0	0	0	0	0	0	0	0
contig_1021252_1_273_-																	NA	CAMPEP_0197200272-CAMNT_0042654151	34.48	TIGR02168: SMC_prok_B: chromosome segregation protein SMC		Pseudo-nitzschia heimii, Strain UNC1101	476441	NA							NA	0	0	0	0	0	0	0	0	0	0	0	0	0	0	0	0	0	0
contig_1021389_3_557_-		tps:THAPSDRAFT_35186	hypothetical protein; K00826 branched-chain amino acid aminotransferase [EC:2.6.1.42]	tps01100||tps00280||tps01110||tps00290||tps00770	K00826	branched-chain amino acid aminotransferase [EC:2.6.1.42]	Cysteine and methionine metabolism || Valine, leucine and isoleucine degradation || Valine, leucine and isoleucine biosynthesis || Pantothenate and CoA biosynthesis || Metabolic pathways || Biosynthesis of secondary metabolites || Biosynthesis of antibiotics || 2-Oxocarboxylic acid metabolism || Biosynthesis of amino acids	2.6.1.42	B8C515	KOG0975	Branched chain aminotransferase BCAT1, pyridoxal phosphate enzymes type IV superfamily	Amino acid transport and metabolism	METABOLISM				NA	CAMPEP_0199775588-CAMNT_0045655235	82.61	TIGR01123: ilvE_II: branched-chain amino acid aminotransferase PF01063.14: Aminotransferase class IV		Pseudo-nitzschia fraudulenta, Strain WWA7	183588	NA							NA	0	0	0	0	0	0	0	0	0	0	0	0	0	0	0	0	0	0
contig_102151_115_888_-																	NA	CAMPEP_0199835488-CAMNT_0045728283	27.63			Pseudo-nitzschia fraudulenta, Strain WWA7	183588	NA							NA	4	0	0	0	2	0	0	2	21	2	7	4	11	0	0	0	0	0
contig_1021631_98_421_+																	NA	CAMPEP_0197173088-CAMNT_0042621845	83.33	PF01086.12: Clathrin light chain		Pseudo-nitzschia heimii, Strain UNC1101	476441	NA							NA	0	1	1	0	0	0	0	0	0	0	0	0	0	0	1	0	0	0
contig_1021721_39_263_-																	NA	contig_9849_1_580-PseuNitz454	78.08		CAM_CRCL_4036883	Pseudo-nitzschia granii	476440	NA							NA	0	4	0	0	0	0	0	0	0	1	1	0	0	0	0	1	0	1
contig_1021779_2_457_-		pti:PHATRDRAFT_28794	hypothetical protein; K02154 V-type H+-transporting ATPase subunit I [EC:3.6.3.14]	pti01100||pti00190||pti04145	K02154	V-type H+-transporting ATPase subunit a	Oxidative phosphorylation || Metabolic pathways || Lysosome || Phagosome || Synaptic vesicle cycle || Collecting duct acid secretion || Vibrio cholerae infection || Epithelial cell signaling in Helicobacter pylori infection || Tuberculosis || Human papillomavirus infection || Rheumatoid arthritis	3.6.3.14	B7G3I2	KOG2189	Vacuolar H+-ATPase V0 sector, subunit a	Energy production and conversion	METABOLISM				NA	CAMPEP_0197187370-CAMNT_0042638927	100	PF01496.14: V-type ATPase 116kDa subunit family		Pseudo-nitzschia heimii, Strain UNC1101	476441	NA	PF01496	V-type ATPase 116kDa subunit family					NA	0	1	0	0	0	0	0	0	0	0	0	1	0	0	0	0	0	1
contig_1022234_1_249_-		pti:PHATR_44029	hypothetical protein						B5Y546	KOG0627	Heat shock transcription factor	Transcription	INFORMATION STORAGE AND PROCESSING				NA	CAMPEP_0197197744-CAMNT_0042651569	100	PF00447.12: HSF-type DNA-binding		Pseudo-nitzschia heimii, Strain UNC1101	476441	NA	PF00447	HSF-type DNA-binding					NA	0	0	0	0	2	0	0	0	0	0	1	0	0	0	0	0	1	1
contig_1022252_3_248_-																	NA	CAMPEP_0197179374-CAMNT_0042629283	95.12	TIGR00527: gcvH: glycine cleavage system H protein PF01597.14: Glycine cleavage H-protein		Pseudo-nitzschia heimii, Strain UNC1101	476441	NA							NA	0	0	0	0	0	0	0	0	0	0	1	0	0	0	0	0	0	0
contig_1022652_70_498_-																	NA	gm1.38941_g-Psemu1_scaffold_715	23.97			Pseudo-nitzschia multiseries	37319	NA							NA	1	0	0	0	0	0	0	0	0	0	0	0	0	0	0	0	0	0
contig_1022_55_261_-																	NA	CAMPEP_0199767094-CAMNT_0045642435	98.53			Pseudo-nitzschia fraudulenta, Strain WWA7	183588	NA							NA	0	4	0	0	0	0	0	0	0	2	0	0	0	0	0	1	0	0
contig_1023011_2_619_-																	NA	CAMPEP_0199827624-CAMNT_0045720153	29.25	PF01094.23: Receptor family ligand binding region PF07699.8: GCC2 and GCC3		Pseudo-nitzschia fraudulenta, Strain WWA7	183588	NA							NA	0	1	0	0	0	0	0	0	0	0	0	0	0	0	0	0	0	0
contig_1023040_3_224_-																	NA	CAMPEP_0199674872-CAMNT_0045539639	75.34			Pseudo-nitzschia australis, Strain 10249 10 AB	44445	NA							NA	0	2	0	0	0	0	0	0	0	0	0	0	0	0	0	1	2	52
contig_1023468_40_438_-																	NA	CAMPEP_0199830322-CAMNT_0045722959	62.5			Pseudo-nitzschia fraudulenta, Strain WWA7	183588	NA							NA	0	0	2	0	0	0	0	0	0	0	0	0	1	0	0	0	0	0
contig_1023959_3_317_-																	NA	CAMPEP_0199810784-CAMNT_0045698433	55.29			Pseudo-nitzschia fraudulenta, Strain WWA7	183588	NA							NA	0	0	0	0	0	0	0	0	0	0	0	0	0	0	0	0	0	0
contig_1024360_235_645_-		tps:THAPSDRAFT_17110	hypothetical protein						B8BRK0								NA	CAMPEP_0199666264-CAMNT_0045527391	99.21	TIGR03596: GTPase_YlqF: ribosome biogenesis GTP-binding protein YlqF PF01926.18: 50S ribosome-binding GTPase		Pseudo-nitzschia australis, Strain 10249 10 AB	44445	NA							NA	0	0	0	0	0	0	0	0	0	0	0	0	0	0	0	0	1	1
contig_1024896_1_816_-	ITS																NA	CAMPEP_0199658484-CAMNT_0045516247	98.85			Pseudo-nitzschia australis, Strain 10249 10 AB	44445	NA							NA	0	0	0	0	0	0	0	0	0	1	0	0	0	0	0	0	0	5
contig_102497_1_516_-		pti:PHATRDRAFT_28797	PTD9; desaturase delta 9 desaturase; K00507 stearoyl-CoA desaturase (delta-9 desaturase) [EC:1.14.19.1]	pti01040	K00507	stearoyl-CoA desaturase (Delta-9 desaturase) [EC:1.14.19.1]	Biosynthesis of unsaturated fatty acids || Fatty acid metabolism || PPAR signaling pathway || AMPK signaling pathway || Longevity regulating pathway - worm	1.14.19.1	B7G3I3	KOG1600	Fatty acid desaturase	Lipid transport and metabolism	METABOLISM				NA	e_gw1.53.72.1-Psemu1_scaffold_53	81.4		CAM_CRCL_7798	Pseudo-nitzschia multiseries	37319	NA	_GAP_||PF00487	_GAP_||Fatty acid desaturase					NA	2	0	0	0	2	0	2	23	11	7	0	0	0	0	0	0	0	0
contig_102529_3_233_-																	NA	CAMPEP_0116105218-CAMNT_0003597585	40.79			Pseudo-nitzschia delicatissima B596	-311199	NA							NA	2	0	0	0	0	0	0	4	1	2	0	0	0	0	0	0	0	0
contig_102575_1_204_-																	NA	CAMPEP_0199759770-CAMNT_0045633533	63.24	PF00316.15: Fructose-1-6-bisphosphatase		Pseudo-nitzschia fraudulenta, Strain WWA7	183588	NA							NA	0	0	0	0	0	0	1	6	1	1	0	0	0	0	0	0	0	0
contig_102629_145_339_-		tps:THAPSDRAFT_12187	hypothetical protein						B8CGQ2								NA	CAMPEP_0116114708-CAMNT_0003608099	78.12			Pseudo-nitzschia arenysensis	697910	NA							NA	0	0	1	0	0	0	0	4	0	3	1	0	0	0	0	0	0	0
contig_1026558_3_284_-		pti:PHATRDRAFT_9697	hypothetical protein; K01527 nascent polypeptide-associated complex subunit beta		K01527	nascent polypeptide-associated complex subunit beta	Apoptosis - fly		B7FTC4	KOG2240	RNA polymerase II general transcription factor BTF3 and related proteins	Transcription	INFORMATION STORAGE AND PROCESSING				NA	CAMPEP_0197176188-CAMNT_0042625521	100	PF01849.13: NAC domain		Pseudo-nitzschia heimii, Strain UNC1101	476441	NA	PF01849||_GAP_	NAC domain||_GAP_					NA	0	0	1	0	0	0	0	0	0	3	0	0	0	0	0	0	0	2
contig_1027076_2_223_-		tps:THAPSDRAFT_29842	hypothetical protein						B8CBE4								NA	CAMPEP_0199761542-CAMNT_0045635517	72.73	PF13806.1: Rieske-like [2Fe-2S] domain		Pseudo-nitzschia fraudulenta, Strain WWA7	183588	NA							NA	0	0	0	0	0	0	0	0	0	0	0	0	0	0	0	0	0	0
contig_1027193_1_297_-		pti:PHATRDRAFT_16787	hypothetical protein; K07575 PUA domain protein		K07575	PUA domain protein			B7GDR8	KOG2523	Predicted RNA-binding protein with PUA domain	Translation, ribosomal structure and biogenesis	INFORMATION STORAGE AND PROCESSING				NA	CAMPEP_0197173332-CAMNT_0042622139	97.98	TIGR03684: arCOG00985: arCOG04150 universal archaeal PUA-domain protein PF01472.15: PUA domain		Pseudo-nitzschia heimii, Strain UNC1101	476441	NA			_GAP_||TIGR00451	_GAP_||uncharacterized domain 2			NA	0	0	1	0	0	0	0	0	0	0	0	0	0	0	0	0	0	0
contig_1027228_2_358_-		pti:PHATRDRAFT_36270	hypothetical protein						B7G0V6								NA	CAMPEP_0197186830-CAMNT_0042638245	98.99	PF00211.15: Adenylate and Guanylate cyclase catalytic domain		Pseudo-nitzschia heimii, Strain UNC1101	476441	NA	PF00211	Adenylate and Guanylate cyclase catalytic domain					NA	0	0	0	0	0	0	0	0	0	0	0	0	0	0	0	0	0	0
contig_1027319_3_242_-																	NA	CAMPEP_0197175232-CAMNT_0042624335	91.25			Pseudo-nitzschia heimii, Strain UNC1101	476441	NA							NA	0	0	0	0	0	0	0	0	0	0	0	0	0	0	0	0	0	0
contig_1027413_161_880_-																	NA	CAMPEP_0197283624-CAMNT_0042750617	28.21	PF02037.22: SAP domain		Pseudo-nitzschia delicatissima, Strain UNC1205	44447	NA							NA	0	0	0	0	0	0	0	0	0	0	0	0	0	0	0	0	0	0
contig_1028734_2_568_-		pti:PHATRDRAFT_35766	hypothetical protein; K03234 elongation factor 2		K03234	elongation factor 2	AMPK signaling pathway || Oxytocin signaling pathway		B7FZ72	KOG0469	Elongation factor 2	Translation, ribosomal structure and biogenesis	INFORMATION STORAGE AND PROCESSING				NA	CAMPEP_0197173208-CAMNT_0042621995	94.71	TIGR00490: aEF-2: translation elongation factor aEF-2 PF00009.22: Elongation factor Tu GTP binding domain PF03764.13: Elongation factor G, domain IV		Pseudo-nitzschia heimii, Strain UNC1101	476441	NA	_GAP_||PF14492||_GAP_	_GAP_||PF14492||_GAP_					NA	0	1	0	0	0	0	0	0	0	0	0	0	0	0	0	0	0	0
contig_1028993_255_398_-																	NA	CAMPEP_0197175536-CAMNT_0042624715	89.13	PF04886.7: PT repeat		Pseudo-nitzschia heimii, Strain UNC1101	476441	NA							NA	0	0	0	0	0	0	0	0	0	0	0	0	0	0	0	0	0	0
contig_1029101_3_359_-		tps:THAPSDRAFT_22418	hypothetical protein						B8C095								NA	CAMPEP_0116080268-CAMNT_0003570943	64.29			Pseudo-nitzschia delicatissima B596	-311199	NA							NA	0	0	0	0	0	0	0	0	0	3	0	0	0	1	2	0	0	0
contig_1029148_260_472_-																	NA	CAMPEP_0197183596-CAMNT_0042634185	79.71	TIGR01100: V_ATP_synt_C: V-type ATPase, C subunit PF00137.16: ATP synthase subunit C		Pseudo-nitzschia heimii, Strain UNC1101	476441	NA							NA	1	0	0	0	0	0	0	0	0	2	0	0	0	0	0	0	0	0
contig_1029148_3_110_+																	NA	CAMPEP_0116086378-CAMNT_0003577425	79.17	TIGR00958: 3a01208: antigen peptide transporter 2 PF00664.18: ABC transporter transmembrane region PF00005.22: ABC transporter		Pseudo-nitzschia delicatissima B596	-311199	NA							NA	1	0	0	0	0	0	0	0	0	0	0	0	0	0	0	0	0	0
contig_1029378_285_419_-		pti:PHATR_46825	hypothetical protein						B5Y3W6								NA	CAMPEP_0197173510-CAMNT_0042622335	93.18			Pseudo-nitzschia heimii, Strain UNC1101	476441	NA							NA	0	0	0	0	0	0	0	0	0	0	0	0	0	0	0	0	0	0
contig_1029383_3_533_+		pti:PHATRDRAFT_29660	hypothetical protein						B7G7M6	KOG0534	NADH-cytochrome b-5 reductase	Coenzyme transport and metabolism	METABOLISM				NA	CAMPEP_0197185974-CAMNT_0042637159	97.74	TIGR02160: PA_CoA_Oxy5: phenylacetate-CoA oxygenase/reductase, PaaK subunit PF00175.16: Oxidoreductase NAD-binding domain PF00970.19: Oxidoreductase FAD-binding domain		Pseudo-nitzschia heimii, Strain UNC1101	476441	NA	_GAP_||PF00970	_GAP_||Oxidoreductase FAD-binding domain					NA	0	0	4	0	0	0	0	0	0	2	0	0	0	0	0	0	4	0
contig_1029483_1_888_-		pti:PHATRDRAFT_11735	hypothetical protein; K03063 26S proteasome regulatory subunit T3	pti03050	K03063	26S proteasome regulatory subunit T3	Proteasome || Epstein-Barr virus infection		B7FX87	KOG0727	26S proteasome regulatory complex, ATPase RPT3	Posttranslational modification, protein turnover, chaperones	CELLULAR PROCESSES AND SIGNALING	chloro	gi11467752-NC_000926	Guillardia theta	4.00E-34	CAMPEP_0197270014-CAMNT_0042735255	93.94	TIGR01242: 26Sp45: 26S proteasome subunit P45 family PF00004.24: ATPase family associated with various cellular activities (AAA) PF07728.9: AAA domain (dynein-related subfamily)		Pseudo-nitzschia delicatissima, Strain UNC1205	44447	NA	_GAP_||PF00004	_GAP_||ATPase family associated with various cellular activities (AAA)					NA	0	1	3	0	0	0	0	1	0	0	0	0	0	4	1	0	0	0
contig_1029494_2_334_-																	NA	estExt_fgenesh1_pg.C_810014-Psemu1_scaffold_81	30.93		CAM_CRCL_15879	Pseudo-nitzschia multiseries	37319	NA							NA	0	0	0	0	2	0	2	0	0	0	0	0	0	0	0	0	0	0
contig_1029509_3_320_-		pti:PHATRDRAFT_19000	farnesyltranstransferase; K13789 geranylgeranyl diphosphate synthase, type II [EC:2.5.1.1 2.5.1.10 2.5.1.29]	pti01100||pti00900||pti01110	K13789	geranylgeranyl diphosphate synthase, type II [EC:2.5.1.1 2.5.1.10 2.5.1.29]	Terpenoid backbone biosynthesis || Metabolic pathways || Biosynthesis of secondary metabolites || Biosynthesis of antibiotics	2.5.1.29||2.5.1.10||2.5.1.1	B7FU89	KOG0776	Geranylgeranyl pyrophosphate synthase/Polyprenyl synthetase	Coenzyme transport and metabolism	METABOLISM				NA	CAMPEP_0197189428-CAMNT_0042641533	94.34	TIGR02748: GerC3_HepT: heptaprenyl diphosphate synthase component II PF00348.12: Polyprenyl synthetase		Pseudo-nitzschia heimii, Strain UNC1101	476441	NA							NA	0	0	0	0	0	0	0	0	0	2	0	0	0	0	0	0	0	0
contig_1029692_1_393_-																	NA	CAMPEP_0197178606-CAMNT_0042628381	93.55			Pseudo-nitzschia heimii, Strain UNC1101	476441	NA							NA	1	0	0	0	0	0	0	0	0	0	0	0	0	0	0	0	0	0
contig_1029761_2_289_-																	NA	CAMPEP_0197182984-CAMNT_0042633505	96.88			Pseudo-nitzschia heimii, Strain UNC1101	476441	NA							NA	0	0	0	0	0	0	0	0	0	0	1	0	0	0	0	0	0	0
contig_1029806_64_345_-		tps:THAPSDRAFT_4535	hypothetical protein						B8BZJ7								NA	CAMPEP_0116132042-CAMNT_0003626529	72.34	PF03908.8: Sec20		Pseudo-nitzschia arenysensis	697910	NA							NA	1	0	0	0	0	0	0	0	0	1	0	0	0	0	0	0	0	0
contig_1029826_1_333_-		tps:THAPSDRAFT_3353	l-lactate dehydrogenase (EC:1.1.2.3)						B8BXJ5								NA	CAMPEP_0197185356-CAMNT_0042636395	99.1	TIGR03966: actino_HemFlav: heme/flavin dehydrogenase, mycofactocin system PF01070.13: FMN-dependent dehydrogenase		Pseudo-nitzschia heimii, Strain UNC1101	476441	NA	PF01070	FMN-dependent dehydrogenase					NA	0	1	0	0	0	0	0	0	0	2	0	0	0	0	0	0	0	0
contig_1029838_1_78_-																	NA	CAMPEP_0197193700-CAMNT_0042646959	100	TIGR01242: 26Sp45: 26S proteasome subunit P45 family PF00004.24: ATPase family associated with various cellular activities (AAA)		Pseudo-nitzschia heimii, Strain UNC1101	476441	NA							NA	0	0	0	0	0	0	0	0	0	0	0	0	0	0	0	0	0	0
contig_1029858_2_280_-																	NA	CAMPEP_0199829966-CAMNT_0045722573	61.25			Pseudo-nitzschia fraudulenta, Strain WWA7	183588	NA							NA	1	4	3	0	0	0	1	0	0	0	0	0	0	0	0	0	0	0
contig_1029955_168_800_-		pti:PHATRDRAFT_55197	oligosaccharyl transferase; K07151 dolichyl-diphosphooligosaccharide--protein glycosyltransferase [EC:2.4.1.119]	pti01100||pti04141||pti00510	K07151	dolichyl-diphosphooligosaccharide---protein glycosyltransferase [EC:2.4.99.18]	N-Glycan biosynthesis || Various types of N-glycan biosynthesis || Metabolic pathways || Protein processing in endoplasmic reticulum	2.4.1.119	B7GE38								NA	CAMPEP_0197173090-CAMNT_0042621847	97.62	TIGR04154: archaeo_STT3: oligosaccharyl transferase, archaeosortase system-associated PF02516.9: Oligosaccharyl transferase STT3 subunit		Pseudo-nitzschia heimii, Strain UNC1101	476441	NA							NA	0	0	0	0	0	0	0	0	0	4	1	0	0	0	0	0	0	0
contig_1029961_2_433_+																	NA	CAMPEP_0197182926-CAMNT_0042633429	97.22			Pseudo-nitzschia heimii, Strain UNC1101	476441	NA							NA	0	0	0	0	0	0	0	0	0	0	0	0	0	0	0	0	0	0
contig_1030023_1_396_-		pti:PHATR_44054	hypothetical protein						B5Y576								NA	CAMPEP_0197183554-CAMNT_0042634139	97.71			Pseudo-nitzschia heimii, Strain UNC1101	476441	NA							NA	0	0	0	0	0	0	0	0	0	0	0	0	0	0	0	0	0	0
contig_1030054_6_278_-		pti:PHATRDRAFT_48511	hypothetical protein; K07240 chromate transporter		K07240	chromate transporter			B7G7I4								NA	CAMPEP_0197181116-CAMNT_0042631301	97.78	TIGR00937: 2A51: chromate transporter, chromate ion transporter (CHR) family PF02417.10: Chromate transporter		Pseudo-nitzschia heimii, Strain UNC1101	476441	NA	PF02417	Chromate transporter					NA	2	0	0	0	0	0	0	0	0	0	0	0	0	0	0	0	0	0
contig_1030089_2_439_-		pti:PHATRDRAFT_48027	hypothetical protein						B7G5Q5								NA	CAMPEP_0197179256-CAMNT_0042629145	97.26			Pseudo-nitzschia heimii, Strain UNC1101	476441	NA							NA	0	0	0	0	0	0	0	0	0	0	0	0	0	0	0	0	0	0
contig_1030245_3_317_-																	NA	CAMPEP_0197173076-CAMNT_0042621831	83.81	PF00504.16: Chlorophyll A-B binding protein		Pseudo-nitzschia heimii, Strain UNC1101	476441	NA	PF00504	Chlorophyll A-B binding protein					NA	1	0	3	2	0	0	0	0	0	1	2	0	0	0	0	0	2	0
contig_1030265_3_203_-		pti:PHATRDRAFT_48011	hypothetical protein						B7G5N5								NA	CAMPEP_0172376906-CAMNT_0013104571	83.08			Pseudo-nitzschia pungens cf. cingulata	-311169	NA							NA	0	0	0	0	0	0	0	0	0	5	0	0	0	0	0	0	0	0
contig_1030388_1_288_+																	NA	CAMPEP_0197195974-CAMNT_0042649737	93.75			Pseudo-nitzschia heimii, Strain UNC1101	476441	NA							NA	0	0	0	0	0	0	0	0	0	0	0	0	0	0	0	0	0	0
contig_1030460_405_926_+		pti:PHATRDRAFT_42576	hypothetical protein						B7FNT5								NA	CAMPEP_0199670216-CAMNT_0045533725	98.85	PF00505.14: HMG (high mobility group) box		Pseudo-nitzschia australis, Strain 10249 10 AB	44445	NA	_GAP_||PF00505	_GAP_||HMG (high mobility group) box					NA	0	0	0	0	0	0	0	0	0	0	0	0	0	0	0	0	2	29
contig_103050_3_917_-																	NA	CAMPEP_0199675226-CAMNT_0045540031	99.67			Pseudo-nitzschia australis, Strain 10249 10 AB	44445	NA							NA	0	0	0	0	0	0	0	0	0	0	0	0	0	0	0	1	0	5
contig_103053_1_495_-																	NA	CAMPEP_0116117098-CAMNT_0003610631	69.85			Pseudo-nitzschia arenysensis	697910	NA							NA	1	0	0	0	0	0	4	10	11	7	0	0	0	0	0	0	0	0
contig_1030602_337_471_-		tps:THAPSDRAFT_5954 || tps:THAPSDRAFT_28496	hypothetical protein; K01251 adenosylhomocysteinase [EC:3.3.1.1] || AHC3; hypothetical protein; K01251 adenosylhomocysteinase [EC:3.3.1.1]	tps01100||tps00270	K01251	adenosylhomocysteinase [EC:3.3.1.1]	Cysteine and methionine metabolism || Metabolic pathways	3.3.1.1	B8C553								NA	e_gw1.203.78.1-Psemu1_scaffold_203	90.24		CAM_CRCL_360	Pseudo-nitzschia multiseries	37319	NA	PF00670	S-adenosyl-L-homocysteine hydrolase, NAD binding domain					NA	0	0	1	0	0	0	0	0	0	0	0	0	0	0	0	0	1	0
contig_1031224_90_263_-		tad:TRIADDRAFT_63049	hypothetical protein						B3SFR4					chloro	gi299830310-NC_014267	Kryptoperidinium foliaceum	5.00E-32	contig_1150_1446_1671-PseuNitz454	100		CAM_CRCL_2586	Pseudo-nitzschia granii	476440	NA	PF00223	Photosystem I psaA/psaB protein					NA	1	1	1	0	4	3	0	0	0	1	0	0	0	0	0	0	0	0
contig_1031401_1_447_-		pti:PHATRDRAFT_54066	SybE; hypothetical protein; K08517 vesicle transport protein SEC22	pti04130||pti04145	K08517	vesicle transport protein SEC22	SNARE interactions in vesicular transport || Phagosome || Legionellosis		B7FR63	KOG0862	Synaptobrevin/VAMP-like protein SEC22	Intracellular trafficking, secretion, and vesicular transport	CELLULAR PROCESSES AND SIGNALING				NA	CAMPEP_0197180132-CAMNT_0042630155	99.33	PF13774.1: Regulated-SNARE-like domain PF00957.16: Synaptobrevin		Pseudo-nitzschia heimii, Strain UNC1101	476441	NA	PF13774||_GAP_	PF13774||_GAP_					NA	0	0	0	0	0	0	0	0	0	2	1	0	0	0	1	2	0	0
contig_1031496_2_295_-		pti:PHATR_18533	hypothetical protein; K12948 signal peptidase complex subunit 3 [EC:3.4.-.-]	pti03060	K12948	signal peptidase complex subunit 3 [EC:3.4.-.-]	Protein export		B5Y4T0	KOG3372	Signal peptidase complex subunit	Intracellular trafficking, secretion, and vesicular transport	CELLULAR PROCESSES AND SIGNALING				NA	CAMPEP_0172388976-CAMNT_0013119005	93.88	PF04573.7: Signal peptidase subunit		Pseudo-nitzschia pungens	37318	NA	PF04573	Signal peptidase subunit					NA	1	0	0	0	0	0	0	0	0	1	0	0	0	0	1	0	1	0
contig_1031519_3_434_-		pti:PHATRDRAFT_13725	hypothetical protein						B7G2N0								NA	CAMPEP_0197181222-CAMNT_0042631431	97.22	TIGR01891: amidohydrolases: amidohydrolase PF01546.23: Peptidase family M20/M25/M40 PF07687.9: Peptidase dimerisation domain		Pseudo-nitzschia heimii, Strain UNC1101	476441	NA							NA	0	0	0	0	0	0	0	0	0	0	0	0	0	0	0	0	0	0
contig_103189_1_399_-		pti:PHATRDRAFT_28359	hypothetical protein; K02865 large subunit ribosomal protein L10Ae	pti03010	K02865	large subunit ribosomal protein L10Ae	Ribosome		B7G216	KOG1570	60S ribosomal protein L10A	Translation, ribosomal structure and biogenesis	INFORMATION STORAGE AND PROCESSING				NA	CAMPEP_0199648302-CAMNT_0045501335	94.74	TIGR01169: rplA_bact: ribosomal protein L1 PF00687.16: Ribosomal protein L1p/L10e family		Pseudo-nitzschia australis, Strain 10249 10 AB	44445	NA	PF00687	Ribosomal protein L1p/L10e family					NA	0	0	0	0	0	0	0	5	8	0	0	0	0	0	0	0	0	1
contig_1032016_2_421_+																	NA	CAMPEP_0197175374-CAMNT_0042624513	92.59	PF05990.7: Alpha/beta hydrolase of unknown function (DUF900)		Pseudo-nitzschia heimii, Strain UNC1101	476441	NA							NA	0	0	0	0	0	0	0	0	0	0	0	0	0	0	0	0	0	0
contig_1032025_133_243_-		tps:THAPSDRAFT_42962	Lhcf5; fucoxanthin chlorophyll a/c protein 5						B8CEV5								NA	contig_6280_1_635-PseuNitz454	100		CAM_CRCL_12247	Pseudo-nitzschia granii	476440	NA	PF00504	Chlorophyll A-B binding protein					NA	0	0	2	0	0	0	0	0	0	1	1	0	0	0	0	1	0	0
contig_1032245_151_372_-										KOG3493	Ubiquitin-like protein	Posttranslational modification, protein turnover, chaperones	CELLULAR PROCESSES AND SIGNALING				NA	CAMPEP_0199763174-CAMNT_0045637447	97.22			Pseudo-nitzschia fraudulenta, Strain WWA7	183588	NA							NA	0	1	2	0	0	0	0	0	0	7	0	0	0	0	0	1	0	0
contig_1032575_344_787_-		tps:THAPSDRAFT_268335	glutamate dehydrogenase; K00260 glutamate dehydrogenase [EC:1.4.1.2]	tps01100||tps00910||tps00430||tps00250||tps00330	K15371	glutamate dehydrogenase [EC:1.4.1.2]	Arginine biosynthesis || Alanine, aspartate and glutamate metabolism || Taurine and hypotaurine metabolism || Nitrogen metabolism || Metabolic pathways || Microbial metabolism in diverse environments	1.4.1.2	B8BVC6	KOG2250	Glutamate/leucine/phenylalanine/valine dehydrogenases	Amino acid transport and metabolism	METABOLISM				NA	CAMPEP_0116097232-CAMNT_0003588983	87.23	PF00208.16: Glutamate/Leucine/Phenylalanine/Valine dehydrogenase PF05088.7: Bacterial NAD-glutamate dehydrogenase		Pseudo-nitzschia delicatissima B596	-311199	NA							NA	0	0	1	0	0	0	0	0	0	0	1	0	1	0	0	0	0	0
contig_1032605_3_710_+																	NA	CAMPEP_0199805430-CAMNT_0045692057	57.44	PF00504.16: Chlorophyll A-B binding protein		Pseudo-nitzschia fraudulenta, Strain WWA7	183588	NA	_GAP_||PF00504	_GAP_||Chlorophyll A-B binding protein					NA	3	0	0	0	0	0	0	0	0	0	0	0	0	0	0	0	0	0
contig_1032627_1_270_-		pti:PHATRDRAFT_44364	GOS; hypothetical protein; K08495 golgi SNAP receptor complex member 1	pti04130	K08495	golgi SNAP receptor complex member 1	SNARE interactions in vesicular transport		B7FTV4								NA	CAMPEP_0197174614-CAMNT_0042623557	83.7	PF12352.3: Snare region anchored in the vesicle membrane C-terminus		Pseudo-nitzschia heimii, Strain UNC1101	476441	NA	_GAP_||PF12352	_GAP_||Snare region anchored in the vesicle membrane C-terminus					NA	0	0	0	0	0	0	0	0	0	0	0	0	0	0	0	0	0	0
contig_1032831_270_755_-																	NA	CAMPEP_0199836308-CAMNT_0045729105	58.97	TIGR00815: sulP: sulfate permease PF00916.15: Sulfate transporter family PF13792.1: Sulfate transporter N-terminal domain with GLY motif		Pseudo-nitzschia fraudulenta, Strain WWA7	183588	NA							NA	0	0	0	0	0	0	0	0	0	0	0	0	0	0	0	0	0	0
contig_1032871_1_489_-		ppp:PHYPADRAFT_190279	hypothetical protein						A9SZZ6								NA	CAMPEP_0199831370-CAMNT_0045724159	51.22	TIGR00756: PPR: pentatricopeptide repeat domain PF13812.1: Pentatricopeptide repeat domain PF13041.1: PPR repeat family		Pseudo-nitzschia fraudulenta, Strain WWA7	183588	NA	PF13041||PF01535	PF13041||PPR repeat	TIGR00756||_GAP_	pentatricopeptide repeat domain||_GAP_			NA	0	2	0	0	0	0	0	0	0	0	0	0	0	0	0	0	0	0
contig_1032884_2_730_+		tps:THAPSDRAFT_31818	mitochondriale tricarboxylate carrier protein		K15100	solute carrier family 25 (mitochondrial citrate transporter), member 1			B8BU97	KOG0756	Mitochondrial tricarboxylate/dicarboxylate carrier proteins	Energy production and conversion	METABOLISM				NA	CAMPEP_0116141960-CAMNT_0003637165	87.84	PF00153.22: Mitochondrial carrier protein		Pseudo-nitzschia arenysensis	697910	NA	PF00153||_GAP_	Mitochondrial carrier protein||_GAP_			MC		0	0	0	1	0	0	0	0	0	0	0	0	0	0	0	0	0	0	0
contig_1033027_146_331_-		pti:PHATRDRAFT_8659	ARL1; hypothetical protein; K07942 ADP-ribosylation factor-like 1		K07942	ADP-ribosylation factor-like protein 1			B7FPR2	KOG0070	GTP-binding ADP-ribosylation factor Arf1	Intracellular trafficking, secretion, and vesicular transport	CELLULAR PROCESSES AND SIGNALING				NA	fgenesh1_kg.11_#_13_#_1089_1_CCCI_CCOA_CCOB_CCOC_CFAP_CFAS-Psemu1_scaffold_11	98.36		CAM_CRCL_882	Pseudo-nitzschia multiseries	37319	NA	PF00025	ADP-ribosylation factor family					NA	0	0	0	0	0	0	0	0	0	0	0	0	0	0	0	0	0	0
contig_1033234_2_988_-																	NA	CAMPEP_0199804158-CAMNT_0045690579	31.91			Pseudo-nitzschia fraudulenta, Strain WWA7	183588	NA							NA	0	0	0	0	0	0	0	0	0	0	0	0	0	0	0	0	0	0
contig_1033241_2_130_-																	NA	CAMPEP_0199757492-CAMNT_0045630979	69.77	TIGR02037: degP_htrA_DO: peptidase Do PF13365.1: Trypsin-like peptidase domain PF13180.1: PDZ domain		Pseudo-nitzschia fraudulenta, Strain WWA7	183588	NA							NA	0	0	0	0	0	0	0	0	0	0	0	0	0	0	0	0	0	0
contig_103390_1_579_-		ddi:DDB_G0293562	hypothetical protein						Q54BM0								NA	estExt_Genewise1Plus.C_4380015-Psemu1_scaffold_438	31.13		CAM_CRCL_29943	Pseudo-nitzschia multiseries	37319	NA							NA	0	0	0	0	0	0	0	10	5	0	0	0	0	0	0	0	0	0
contig_1033960_1_453_+																	NA	CAMPEP_0199766078-CAMNT_0045641059	33.62			Pseudo-nitzschia fraudulenta, Strain WWA7	183588	NA							NA	0	0	0	0	0	0	0	0	0	0	0	0	0	0	0	0	0	0
contig_1033997_58_489_+										KOG3025	Mitochondrial F1F0-ATP synthase, subunit c/ATP9/proteolipid	Energy production and conversion	METABOLISM	mito	gi49147211-NC_005926	Pseudendoclonium akinetum	4.00E-09	CAMPEP_0199770352-CAMNT_0045647025	69.44	TIGR01260: ATP_synt_c: ATP synthase F0, C subunit PF00137.16: ATP synthase subunit C		Pseudo-nitzschia fraudulenta, Strain WWA7	183588	NA	_GAP_||PF00137	_GAP_||ATP synthase subunit C					NA	2	0	0	0	0	0	0	0	0	0	0	0	0	0	0	0	0	0
contig_1035130_1_297_-		tps:THAPSDRAFT_24056	MLK1; myosin light chain kinase (EC:2.7.11.18 2.7.11.17); K08794 calcium/calmodulin-dependent protein kinase I [EC:2.7.11.17]		K08794	calcium/calmodulin-dependent protein kinase I [EC:2.7.11.17]	Calcium signaling pathway || Oxytocin signaling pathway || Aldosterone synthesis and secretion || Glioma	2.7.11.17	B8C8L4	KOG0604	MAP kinase-activated protein kinase 2	Signal transduction mechanisms	CELLULAR PROCESSES AND SIGNALING				NA	CAMPEP_0116133944-CAMNT_0003628625	41.89	TIGR03903: TOMM_kin_cyc: TOMM system kinase/cyclase multidomain protein PF00069.20: Protein kinase domain PF07714.12: Protein tyrosine kinase		Pseudo-nitzschia arenysensis	697910	NA	PF00069||_GAP_	Protein kinase domain||_GAP_					NA	0	0	0	0	0	0	0	1	0	0	0	0	0	0	0	0	0	0
contig_103531_2_718_-		tps:THAPSDRAFT_269556	dead box family RNA helicase; K12812 ATP-dependent RNA helicase UAP56/SUB2 [EC:3.6.4.13]	tps03040||tps03013||tps03015	K12812	ATP-dependent RNA helicase UAP56/SUB2 [EC:3.6.4.13]	RNA transport || mRNA surveillance pathway || Spliceosome || Influenza A	3.6.4.13	B8LBP2	KOG0329	ATP-dependent RNA helicase	RNA processing and modification	INFORMATION STORAGE AND PROCESSING				NA	CAMPEP_0197265802-CAMNT_0042730581	93.72	TIGR01389: recQ: ATP-dependent DNA helicase RecQ PF00270.24: DEAD/DEAH box helicase PF00271.26: Helicase conserved C-terminal domain		Pseudo-nitzschia delicatissima, Strain UNC1205	44447	NA	PF00270||_GAP_	DEAD/DEAH box helicase||_GAP_					NA	0	0	0	0	3	0	4	7	22	0	0	0	0	0	0	0	0	0
contig_1035837_2_418_-		pti:PHATRDRAFT_2648	CDH1; hypothetical protein; K03364 cell division cycle 20-like protein 1, cofactor of APC complex	pti04120	K03364	cell division cycle 20-like protein 1, cofactor of APC complex	Cell cycle || Cell cycle - yeast || Ubiquitin mediated proteolysis || Progesterone-mediated oocyte maturation		B7FY19	KOG0305	Anaphase promoting complex, Cdc20, Cdh1, and Ama1 subunits	Cell cycle control, cell division, chromosome partitioning	CELLULAR PROCESSES AND SIGNALING				NA	estExt_Genewise1Plus.C_1670073-Psemu1_scaffold_167	68.46		CAM_CRCL_17728	Pseudo-nitzschia multiseries	37319	NA	_GAP_||PF00400	_GAP_||WD domain, G-beta repeat					NA	0	1	0	2	0	0	0	3	1	0	0	2	0	0	0	0	0	0
contig_1038054_1174_3429_-																	NA	CAMPEP_0199660396-CAMNT_0045518531	99.29			Pseudo-nitzschia australis, Strain 10249 10 AB	44445	NA	_GAP_||PF13920	_GAP_||PF13920					NA	0	0	0	0	0	0	0	0	0	0	0	0	0	0	0	1	8	22
contig_1038054_189_857_+		tps:THAPSDRAFT_22127	hypothetical protein						B8C170								NA	CAMPEP_0116119372-CAMNT_0003613063	52.94			Pseudo-nitzschia arenysensis	697910	NA							NA	4	0	0	0	0	4	0	0	0	0	0	0	0	2	0	43	18	167
contig_1038251_120_830_-																	NA	CAMPEP_0197282544-CAMNT_0042749493	46.39			Pseudo-nitzschia delicatissima, Strain UNC1205	44447	NA							NA	0	8	17	0	0	0	0	0	0	64	12	0	2	43	2	228	40	12
contig_1038307_177_827_-		pti:PHATR_44152	hypothetical protein						B5Y5I3								NA	CAMPEP_0197183418-CAMNT_0042633999	98.61	TIGR01571: A_thal_Cys_rich: uncharacterized Cys-rich domain PF04749.12: PLAC8 family		Pseudo-nitzschia heimii, Strain UNC1101	476441	NA	PF04749||_GAP_	PLAC8 family||_GAP_	TIGR01571||_GAP_	uncharacterized Cys-rich domain||_GAP_			NA	3	8	0	0	0	0	0	0	0	9	4	0	0	0	0	2	2	0
contig_1038354_1495_3810_-		pti:PHATRDRAFT_22367	CUL1_1; CULlin protein 3; K03869 cullin 3	pti04120	K03869	cullin 3	Ubiquitin mediated proteolysis || Hedgehog signaling pathway || Hedgehog signaling pathway - fly		B7G6R3	KOG2166	Cullins	Cell cycle control, cell division, chromosome partitioning	CELLULAR PROCESSES AND SIGNALING				NA	CAMPEP_0199647850-CAMNT_0045500745	100	PF00888.17: Cullin family PF10557.4: Cullin protein neddylation domain		Pseudo-nitzschia australis, Strain 10249 10 AB	44445	NA	PF00888||_GAP_||PF10557	Cullin family||_GAP_||Cullin protein neddylation domain					NA	0	0	2	0	0	0	0	0	0	0	1	0	0	3	0	20	7	240
contig_1038354_66_947_+		pti:PHATRDRAFT_11954	hypothetical protein						B7FXV3	KOG3381	Uncharacterized conserved protein	Function unknown	POORLY CHARACTERIZED				NA	CAMPEP_0197271406-CAMNT_0042736823	73.82	TIGR03406: FeS_long_SufT: probable FeS assembly SUF system protein SufT PF01883.14: Domain of unknown function DUF59		Pseudo-nitzschia delicatissima, Strain UNC1205	44447	NA	_GAP_||PF01883||_GAP_	_GAP_||Domain of unknown function DUF59||_GAP_					NA	0	0	0	0	0	0	0	0	0	0	0	0	1	0	0	0	0	14
contig_1038355_542_1582_-		tps:THAPSDRAFT_3483	hypothetical protein						B8BXX4								NA	CAMPEP_0199659882-CAMNT_0045517855	100			Pseudo-nitzschia australis, Strain 10249 10 AB	44445	NA							NA	1	0	0	0	0	0	0	0	0	0	0	0	1	0	2	7	1	36
contig_1038514_11_784_-		tps:THAPSDRAFT_269127	ACD3; probable acyl-coa dehydrogenase, short/branched chain specific (EC:1.3.99.-); K09478 short/branched chain acyl-CoA dehydrogenase [EC:1.3.99.12]	tps01100||tps00280||tps01110||tps00071	K09478	short/branched chain acyl-CoA dehydrogenase [EC:1.3.99.12]	Fatty acid degradation || Valine, leucine and isoleucine degradation || Metabolic pathways || Biosynthesis of secondary metabolites || Fatty acid metabolism	1.3.99.12	B8C661	KOG0139	Short-chain acyl-CoA dehydrogenase	Lipid transport and metabolism	METABOLISM				NA	CAMPEP_0199674132-CAMNT_0045538813	100	TIGR03207: cyc_hxne_CoA_dh: cyclohexanecarboxyl-CoA dehydrogenase PF00441.19: Acyl-CoA dehydrogenase, C-terminal domain PF02771.11: Acyl-CoA dehydrogenase, N-terminal domain		Pseudo-nitzschia australis, Strain 10249 10 AB	44445	NA	_GAP_||PF00441	_GAP_||Acyl-CoA dehydrogenase, C-terminal domain					NA	0	0	0	0	1	0	3	0	0	0	0	0	0	0	0	5	0	13
contig_1038692_1_1512_-																	NA	CAMPEP_0197183312-CAMNT_0042633881	47.11			Pseudo-nitzschia heimii, Strain UNC1101	476441	NA							NA	0	4	6	0	0	0	0	0	0	3	0	4	4	2	6	0	0	0
contig_1038720_147_779_-		pti:PHATRDRAFT_bd1143	FABZ; 3R-hydroxyacyl-[acyl carrier protein] dehydrase						B7S3L6								NA	fgenesh1_kg.15_#_41_#_7300_1_CCCI_CCOA_CCOB_CCOC_CFAP_CFAS-Psemu1_scaffold_15	87.92		CAM_CRCL_46	Pseudo-nitzschia multiseries	37319	NA	_GAP_||PF07977	_GAP_||FabA-like domain					NA	0	2	14	0	0	0	0	0	0	38	2	6	2	7	15	25	2	0
contig_1038816_116_1984_-		pti:PHATRDRAFT_55018	PEPCK1; phosphoenolpyruvate carboxykinase (EC:4.1.1.49)						B7GA05								NA	CAMPEP_0197173992-CAMNT_0042622881	100	TIGR00224: pckA: phosphoenolpyruvate carboxykinase (ATP) PF01293.15: Phosphoenolpyruvate carboxykinase		Pseudo-nitzschia heimii, Strain UNC1101	476441	NA	_GAP_||PF01293||_GAP_	_GAP_||Phosphoenolpyruvate carboxykinase||_GAP_	_GAP_||TIGR00224	_GAP_||phosphoenolpyruvate carboxykinase (ATP)			NA	0	11	10	0	0	0	0	0	0	2	2	0	0	1	0	0	0	2
contig_1038892_369_767_-																	NA	CAMPEP_0199649124-CAMNT_0045502759	100	PF13519.1: von Willebrand factor type A domain		Pseudo-nitzschia australis, Strain 10249 10 AB	44445	NA							NA	0	0	0	0	0	0	0	0	0	0	0	0	0	0	1	1	6	5
contig_1038892_803_1546_-		tps:THAPSDRAFT_37409	hypothetical protein; K03029 26S proteasome regulatory subunit N10	tps03050	K03029	26S proteasome regulatory subunit N10	Proteasome || Epstein-Barr virus infection		B8CCE3	KOG2884	26S proteasome regulatory complex, subunit RPN10/PSMD4	Posttranslational modification, protein turnover, chaperones	CELLULAR PROCESSES AND SIGNALING				NA	CAMPEP_0199649124-CAMNT_0045502759	100	PF13519.1: von Willebrand factor type A domain		Pseudo-nitzschia australis, Strain 10249 10 AB	44445	NA							NA	0	3	0	0	0	0	0	0	0	5	0	0	0	1	0	6	2	13
contig_1038904_1_222_+																	NA	CAMPEP_0199674516-CAMNT_0045539239	100	PF03619.11: Organic solute transporter Ostalpha		Pseudo-nitzschia australis, Strain 10249 10 AB	44445	NA							NA	0	0	0	0	0	0	0	0	0	0	0	0	0	0	0	2	1	12
contig_1038904_618_1979_-		pti:PHATR_3639	myo-inositol 2-dehydrogenase putative (EC:1.1.1.18)						B5Y3B2								NA	CAMPEP_0172407830-CAMNT_0013143939	89.43	PF01408.17: Oxidoreductase family, NAD-binding Rossmann fold PF02894.12: Oxidoreductase family, C-terminal alpha/beta domain		Pseudo-nitzschia pungens	37318	NA	_GAP_||PF01408||PF02894||_GAP_	_GAP_||Oxidoreductase family, NAD-binding Rossmann fold||Oxidoreductase family, C-terminal alpha/beta domain||_GAP_	_GAP_||TIGR04380||_GAP_	_GAP_||TIGR04380||_GAP_			NA	0	1	4	0	0	0	0	1	0	3	1	0	0	3	17	28	1	132
contig_1039169_124_2034_-		pti:PHATRDRAFT_12174	hypothetical protein; K03456 protein phosphatase 2 (formerly 2A), regulatory subunit A	pti03015	K03456	serine/threonine-protein phosphatase 2A regulatory subunit A	mRNA surveillance pathway || Sphingolipid signaling pathway || Cell cycle - yeast || Meiosis - yeast || Oocyte meiosis || PI3K-Akt signaling pathway || AMPK signaling pathway || Adrenergic signaling in cardiomyocytes || TGF-beta signaling pathway || Hippo signaling pathway || Hippo signaling pathway - fly || Tight junction || Dopaminergic synapse || Long-term depression || Chagas disease (America…		B7FXP2	KOG0211	Protein phosphatase 2A regulatory subunit A and related proteins	Signal transduction mechanisms	CELLULAR PROCESSES AND SIGNALING				NA	CAMPEP_0172369902-CAMNT_0013094991	94.18	PF02985.17: HEAT repeat PF13646.1: HEAT repeats		Pseudo-nitzschia pungens cf. cingulata	-311169	NA							NA	0	4	1	0	0	0	0	2	0	2	5	0	2	0	12	79	25	169
contig_1039177_637_900_+		pti:PHATRDRAFT_21548	hypothetical protein; K05658 ATP-binding cassette, subfamily B (MDR/TAP), member 1	pti02010	K05658	ATP-binding cassette, subfamily B (MDR/TAP), member 1 [EC:7.6.2.2]	ABC transporters || Bile secretion || MicroRNAs in cancer || Gastric cancer		B7G341								NA	estExt_Genewise1Plus.C_3590007-Psemu1_scaffold_359	97.18		CAM_CRCL_6336	Pseudo-nitzschia multiseries	37319	NA							NA	0	1	0	0	0	0	1	2	0	3	3	1	0	0	1	2	1	0
contig_1039266_134_3811_-																	NA	CAMPEP_0199646608-CAMNT_0045499007	100			Pseudo-nitzschia australis, Strain 10249 10 AB	44445	NA							NA	1	0	0	0	0	0	0	0	0	0	0	0	2	0	2	13	12	99
contig_1039302_125_1930_-																	NA	CAMPEP_0199671670-CAMNT_0045535727	100	TIGR02732: zeta_caro_desat: carotene 7,8-desaturase PF01593.19: Flavin containing amine oxidoreductase PF13450.1: NAD(P)-binding Rossmann-like domain		Pseudo-nitzschia australis, Strain 10249 10 AB	44445	NA	_GAP_||PF01593||_GAP_	_GAP_||Flavin containing amine oxidoreductase||_GAP_	_GAP_||TIGR02732||_GAP_	_GAP_||carotene 7,8-desaturase||_GAP_			NA	0	3	2	4	0	2	0	2	0	10	5	2	0	10	10	19	1	95
contig_1039316_3_917_-																	NA	CAMPEP_0116131718-CAMNT_0003626175	23.75			Pseudo-nitzschia arenysensis	697910	NA							NA	0	2	0	0	0	2	515	0	51	0	0	0	0	0	0	0	0	4
contig_1039428_3_344_+		pti:PHATR_28202	proteasome subunit alpha; K02729 20S proteasome subunit alpha 5 [EC:3.4.25.1]	pti03050	K02729	20S proteasome subunit alpha 5 [EC:3.4.25.1]	Proteasome	3.4.25.1	B5Y3Q6	KOG0176	20S proteasome, regulatory subunit alpha type PSMA5/PUP2	Posttranslational modification, protein turnover, chaperones	CELLULAR PROCESSES AND SIGNALING				NA	CAMPEP_0197269078-CAMNT_0042734185	95.92	TIGR03633: arc_protsome_A: proteasome endopeptidase complex, archaeal, alpha subunit PF00227.21: Proteasome subunit PF10584.4: Proteasome subunit A N-terminal signature		Pseudo-nitzschia delicatissima, Strain UNC1205	44447	NA	PF00227	Proteasome subunit					NA	0	13	11	0	0	0	0	0	0	39	1	0	1	0	0	0	0	0
contig_1039777_230_991_-		pti:PHATRDRAFT_12233	hypothetical protein; K00411 ubiquinol-cytochrome c reductase iron-sulfur subunit [EC:1.10.2.2]	pti01100||pti00190	K00411	ubiquinol-cytochrome c reductase iron-sulfur subunit [EC:7.1.1.8]	Oxidative phosphorylation || Metabolic pathways || Two-component system || Cardiac muscle contraction || Thermogenesis || Non-alcoholic fatty liver disease (NAFLD) || Alzheimer disease || Parkinson disease || Huntington disease	1.10.2.2	B7FYB7	KOG1671	Ubiquinol cytochrome c reductase, subunit RIP1	Energy production and conversion	METABOLISM				NA	CAMPEP_0197271382-CAMNT_0042736795	87.06	TIGR01416: Rieske_proteo: ubiquinol-cytochrome c reductase, iron-sulfur subunit PF00355.21: Rieske [2Fe-2S] domain PF02921.9: Ubiquinol cytochrome reductase transmembrane region		Pseudo-nitzschia delicatissima, Strain UNC1205	44447	NA	_GAP_||PF02921||PF00355	_GAP_||Ubiquinol cytochrome reductase transmembrane region||Rieske [2Fe-2S] domain	_GAP_||TIGR01416	_GAP_||ubiquinol-cytochrome c reductase, iron-sulfur subunit			NA	0	0	19	0	0	0	0	1	0	12	0	4	8	10	0	7	0	2
contig_1039795_185_496_-		pti:PHATRDRAFT_43428	hypothetical protein						B7FS75								NA	CAMPEP_0199776532-CAMNT_0045656577	77.78			Pseudo-nitzschia fraudulenta, Strain WWA7	183588	NA							NA	0	6	3	0	0	0	1	0	0	9	0	6	0	0	0	6	0	0
contig_1040035_291_704_-		tps:THAPSDRAFT_22712	hypothetical protein						B8C2R5								NA	CAMPEP_0116103162-CAMNT_0003595253	77.37			Pseudo-nitzschia delicatissima B596	-311199	NA	_GAP_||PF00111	_GAP_||2Fe-2S iron-sulfur cluster binding domain					NA	0	5	14	0	0	0	2	0	0	9	0	2	0	1	4	2	0	0
contig_1040316_371_1762_+		pti:PHATRDRAFT_31420	hypothetical protein						B7FRA3								NA	CAMPEP_0199655832-CAMNT_0045512487	99.57			Pseudo-nitzschia australis, Strain 10249 10 AB	44445	NA							NA	0	0	0	0	0	0	0	0	0	0	0	0	0	0	0	6	1	16
contig_1040329_229_5790_-		pti:PHATRDRAFT_36043	hypothetical protein						B7G082	KOG0939	E3 ubiquitin-protein ligase/Putative upstream regulatory element binding protein	Posttranslational modification, protein turnover, chaperones	CELLULAR PROCESSES AND SIGNALING				NA	CAMPEP_0172360114-CAMNT_0013082011	80.81	PF00632.20: HECT-domain (ubiquitin-transferase) PF06025.7: Domain of Unknown Function (DUF913)		Pseudo-nitzschia pungens cf. cingulata	-311169	NA	_GAP_||PF14377||_GAP_||PF00632	_GAP_||PF14377||_GAP_||HECT-domain (ubiquitin-transferase)					NA	0	4	2	0	0	0	0	0	0	1	0	0	0	5	2	18	4	135
contig_1040329_5806_6132_-		pti:PHATRDRAFT_36043	hypothetical protein						B7G082								NA	CAMPEP_0199831034-CAMNT_0045723793	89.81	PF00632.20: HECT-domain (ubiquitin-transferase) PF14377.1: Domain of unknown function (DUF4414)		Pseudo-nitzschia fraudulenta, Strain WWA7	183588	NA							NA	0	0	0	0	0	0	0	0	0	0	0	0	0	0	0	0	0	0
contig_1040414_139_1503_-		tps:THAPSDRAFT_25019	hypothetical protein						B8CDH6								NA	CAMPEP_0199661600-CAMNT_0045520247	100	PF12710.2: haloacid dehalogenase-like hydrolase		Pseudo-nitzschia australis, Strain 10249 10 AB	44445	NA	_GAP_||PF12710||_GAP_	_GAP_||PF12710||_GAP_					NA	1	0	0	0	0	0	0	0	0	0	0	0	0	0	0	7	16	135
contig_1040487_364_1335_-		pti:PHATRDRAFT_22677	dihydroderamide delta-4 desaturase; K04712 sphingolipid delta-4 desaturase [EC:1.14.-.-]	pti01100||pti00600	K04712	sphingolipid 4-desaturase/C4-monooxygenase [EC:1.14.19.17 1.14.18.5]	Sphingolipid metabolism || Metabolic pathways || Sphingolipid signaling pathway		B7G870	KOG2987	Fatty acid desaturase	Lipid transport and metabolism	METABOLISM				NA	e_gw1.193.30.1-Psemu1_scaffold_193	86.38		CAM_CRCL_5874	Pseudo-nitzschia multiseries	37319	NA	PF08557||PF00487||_GAP_	Sphingolipid Delta4-desaturase (DES)||Fatty acid desaturase||_GAP_					NA	4	0	0	0	0	0	1	0	0	1	0	0	0	0	0	9	9	76
contig_1040568_108_1472_-																	NA	CAMPEP_0172355938-CAMNT_0013075805	95.81			Pseudo-nitzschia pungens cf. cingulata	-311169	NA							NA	1	8	51	18	0	0	0	0	0	40	4	2	12	0	10	4	0	7
contig_1040605_2_2326_+		tps:THAPSDRAFT_7601	hypothetical protein						B8C6Z6								NA	estExt_Genemark1.C_1160076-Psemu1_scaffold_116	51.6			Pseudo-nitzschia multiseries	37319	NA							NA	0	2	0	0	0	0	0	0	0	0	0	0	0	0	0	2	1	39
contig_1040605_3109_5118_-																	NA	CAMPEP_0199652418-CAMNT_0045507449	99.69			Pseudo-nitzschia australis, Strain 10249 10 AB	44445	NA							NA	0	0	0	0	0	0	0	0	0	0	0	0	0	0	0	2	2	21
contig_1040606_97_726_+		pti:PHATRDRAFT_50469	hypothetical protein						B7GE74								NA	CAMPEP_0197173434-CAMNT_0042622253	98.09	PF08507.5: COPI associated protein		Pseudo-nitzschia heimii, Strain UNC1101	476441	NA	_GAP_||PF08507	_GAP_||COPI associated protein					NA	3	2	3	0	0	0	0	0	0	0	1	0	0	0	0	0	0	0
contig_1040609_148_723_-		pti:PHATRDRAFT_34639	hypothetical protein						B7FW96								NA	CAMPEP_0199656122-CAMNT_0045512891	95.56	PF13259.1: Protein of unknown function (DUF4050)		Pseudo-nitzschia australis, Strain 10249 10 AB	44445	NA							NA	0	0	0	0	0	0	0	0	0	0	0	0	0	0	0	11	1	7
contig_1040720_110_3070_-		pti:PHATRDRAFT_9327	secA; nuclear-encoded-like protein of plastid sec; K03070 preprotein translocase subunit SecA	pti03060	K03070	preprotein translocase subunit SecA	Quorum sensing || Protein export || Bacterial secretion system		B7FNY2					chloro	gi90994572-NC_007932	Pyropia yezoensis	0	CAMPEP_0199670960-CAMNT_0045534867	99.8	TIGR00963: secA: preprotein translocase, SecA subunit PF07517.9: SecA DEAD-like domain PF07516.8: SecA Wing and Scaffold domain		Pseudo-nitzschia australis, Strain 10249 10 AB	44445	NA	_GAP_||PF07517||_GAP_||PF07516	_GAP_||SecA DEAD-like domain||_GAP_||SecA Wing and Scaffold domain	_GAP_||TIGR00963	_GAP_||preprotein translocase, SecA subunit	IISP	preprotein translocase SecA	0	0	1	0	1	0	5	0	0	0	1	0	2	1	2	2	25	0	160
contig_1040795_76_1392_+		pti:PHATRDRAFT_55137	acyl desaturase						B7GCV0								NA	CAMPEP_0197186184-CAMNT_0042637415	86.99	PF00487.19: Fatty acid desaturase		Pseudo-nitzschia heimii, Strain UNC1101	476441	NA	_GAP_||PF00487||_GAP_	_GAP_||Fatty acid desaturase||_GAP_					NA	3	6	2	2	0	0	0	0	0	29	21	0	0	0	1	0	0	0
contig_1040839_2_3352_+		tps:THAPSDRAFT_20970	hypothetical protein						B8BRS3					chloro	gi11465515-NC_001840	Cyanidium caldarium	2.00E-05	CAMPEP_0199665696-CAMNT_0045526455	100	TIGR01243: CDC48: AAA family ATPase, CDC48 subfamily PF00004.24: ATPase family associated with various cellular activities (AAA)		Pseudo-nitzschia australis, Strain 10249 10 AB	44445	NA	_GAP_||PF00004||_GAP_	_GAP_||ATPase family associated with various cellular activities (AAA)||_GAP_					NA	1	0	0	0	0	0	0	0	0	0	0	0	0	0	0	10	24	123
contig_1040872_224_418_+																	NA	e_gw1.11.48.1-Psemu1_scaffold_11	78.72			Pseudo-nitzschia multiseries	37319	NA							NA	1	0	0	0	0	0	0	0	0	0	0	0	0	0	1	17	2	52
contig_1040872_455_928_+		pti:PHATR_46798	hypothetical protein containing glutathione peroxidase domain						B5Y3T6								NA	CAMPEP_0199662802-CAMNT_0045522207	100			Pseudo-nitzschia australis, Strain 10249 10 AB	44445	NA							NA	0	0	0	0	0	0	0	0	0	0	1	0	0	1	6	15	5	85
contig_1041050_85_1470_-		pti:PHATRDRAFT_8975	hypothetical protein						B7FQ11								NA	CAMPEP_0199669142-CAMNT_0045532259	100	TIGR03376: glycerol3P_DH: glycerol-3-phosphate dehydrogenase (NAD(+)) PF07479.9: NAD-dependent glycerol-3-phosphate dehydrogenase C-terminus PF01210.18: NAD-dependent glycerol-3-phosphate dehydrogenase N-terminus		Pseudo-nitzschia australis, Strain 10249 10 AB	44445	NA	_GAP_||PF01210||PF07479||_GAP_	_GAP_||NAD-dependent glycerol-3-phosphate dehydrogenase N-terminus||NAD-dependent glycerol-3-phosphate dehydrogenase C-terminus||_GAP_					NA	1	0	0	0	0	0	0	0	0	1	1	0	0	0	1	3	0	85
contig_1041063_2_2488_+		pti:PHATRDRAFT_1391	hypothetical protein; K01288 carboxypeptidase D [EC:3.4.16.6]		K01288	carboxypeptidase D [EC:3.4.16.6]		3.4.16.6	B7G5G7	KOG1282	Serine carboxypeptidases (lysosomal cathepsin A)	Posttranslational modification, protein turnover, chaperones	CELLULAR PROCESSES AND SIGNALING				NA	CAMPEP_0199650944-CAMNT_0045505065	98.71	PF00450.17: Serine carboxypeptidase		Pseudo-nitzschia australis, Strain 10249 10 AB	44445	NA	_GAP_||PF00450||_GAP_	_GAP_||Serine carboxypeptidase||_GAP_					NA	1	0	1	0	0	0	0	0	0	0	0	0	0	0	1	26	2	78
contig_1041086_112_996_-		pti:PHATRDRAFT_19093	COPIepsilon; hypothetical protein						B7FUJ7	KOG3081	Vesicle coat complex COPI, epsilon subunit	Intracellular trafficking, secretion, and vesicular transport	CELLULAR PROCESSES AND SIGNALING				NA	CAMPEP_0172391870-CAMNT_0013122593	88.44	PF04733.9: Coatomer epsilon subunit		Pseudo-nitzschia pungens	37318	NA	PF04733	Coatomer epsilon subunit					NA	0	0	6	0	0	0	0	0	0	4	0	0	0	2	50	57	4	2
contig_1041240_227_1885_-																	NA	CAMPEP_0197175352-CAMNT_0042624483	89.01			Pseudo-nitzschia heimii, Strain UNC1101	476441	NA							NA	1	4	17	0	0	0	0	0	0	23	3	0	0	0	0	0	0	0
contig_1041270_2_1156_-		pti:PHATRDRAFT_42458	PSAT; phosphoserine transaminase (EC:2.6.1.52); K00831 phosphoserine aminotransferase [EC:2.6.1.52]	pti01100||pti00260||pti00750	K00831	phosphoserine aminotransferase [EC:2.6.1.52]	Glycine, serine and threonine metabolism || Methane metabolism || Vitamin B6 metabolism || Metabolic pathways || Microbial metabolism in diverse environments || Biosynthesis of antibiotics || Carbon metabolism || Biosynthesis of amino acids	2.6.1.52	B7FRD6								NA	CAMPEP_0199674294-CAMNT_0045538987	99.44	TIGR01365: serC_2: phosphoserine aminotransferase		Pseudo-nitzschia australis, Strain 10249 10 AB	44445	NA			_GAP_||TIGR01365	_GAP_||phosphoserine aminotransferase			NA	0	1	1	0	0	0	0	0	1	0	0	0	0	0	5	0	0	20
contig_1041291_3_1814_-																	NA	CAMPEP_0199767194-CAMNT_0045642565	63.81	PF00112.18: Papain family cysteine protease		Pseudo-nitzschia fraudulenta, Strain WWA7	183588	NA	_GAP_||PF00112	_GAP_||Papain family cysteine protease					NA	0	3	7	0	0	0	1	0	0	0	103	0	0	1	0	0	0	0
contig_1041320_751_1779_-		pti:PHATRDRAFT_17895	hypothetical protein						B7FQX6	KOG1594	Uncharacterized enzymes related to aldose 1-epimerase	Carbohydrate transport and metabolism	METABOLISM				NA	CAMPEP_0199660506-CAMNT_0045518671	98.82	PF01263.15: Aldose 1-epimerase		Pseudo-nitzschia australis, Strain 10249 10 AB	44445	NA	_GAP_||PF01263	_GAP_||Aldose 1-epimerase					NA	0	4	16	0	0	0	0	0	0	7	0	0	4	10	27	65	7	244
contig_1041321_72_1136_-		pti:PHATRDRAFT_43069	hypothetical protein						B7FQI6								NA	CAMPEP_0199672188-CAMNT_0045536515	100			Pseudo-nitzschia australis, Strain 10249 10 AB	44445	NA							NA	0	0	1	0	0	0	0	0	0	0	1	0	1	0	0	10	4	53
contig_1041517_529_3681_-		pti:PHATRDRAFT_29016	OGD1; 2-oxoglutarate dehydrogenase E1 component (EC:1.2.4.2); K00164 2-oxoglutarate dehydrogenase E1 component [EC:1.2.4.2]	pti01100||pti00380||pti00310||pti00020||pti01110	K00164	2-oxoglutarate dehydrogenase E1 component [EC:1.2.4.2]	Citrate cycle (TCA cycle) || Lysine degradation || Tryptophan metabolism || Metabolic pathways || Biosynthesis of secondary metabolites || Microbial metabolism in diverse environments || Biosynthesis of antibiotics || Carbon metabolism	1.2.4.2	B7G4T8	KOG0450	2-oxoglutarate dehydrogenase, E1 subunit	Carbohydrate transport and metabolism	METABOLISM				NA	CAMPEP_0199656294-CAMNT_0045513139	100	TIGR00239: 2oxo_dh_E1: oxoglutarate dehydrogenase (succinyl-transferring), E1 component PF02779.19: Transketolase, pyrimidine binding domain PF00676.15: Dehydrogenase E1 component		Pseudo-nitzschia australis, Strain 10249 10 AB	44445	NA	_GAP_||PF00676||_GAP_||PF02779||_GAP_	_GAP_||Dehydrogenase E1 component||_GAP_||Transketolase, pyrimidine binding domain||_GAP_	_GAP_||TIGR00239	_GAP_||oxoglutarate dehydrogenase (succinyl-transferring), E1 component			NA	0	0	8	2	0	0	0	4	4	4	1	2	0	1	2	22	14	65
contig_1041609_221_1225_-		pti:PHATRDRAFT_44296	hypothetical protein						B7FTL8								NA	CAMPEP_0199661722-CAMNT_0045520467	81.04			Pseudo-nitzschia australis, Strain 10249 10 AB	44445	NA							NA	7	10	30	0	0	0	0	0	0	71	0	15	6	19	25	39	34	10
contig_1041746_26_982_-		tet:TTHERM_00941460	hypothetical protein														NA	CAMPEP_0172355970-CAMNT_0013075847	51.9	PF06585.6: Haemolymph juvenile hormone binding protein (JHBP)		Pseudo-nitzschia pungens cf. cingulata	-311169	NA	_GAP_||PF05708	_GAP_||Orthopoxvirus protein of unknown function (DUF830)					NA	0	2	7	0	0	0	0	0	0	3	4	0	0	2	9	56	5	0
contig_104182_1_369_-		pti:PHATR_44050	hypothetical protein; K02152 V-type H+-transporting ATPase subunit G [EC:3.6.3.14]	pti01100||pti00190||pti04145	K02152	V-type H+-transporting ATPase subunit G	Oxidative phosphorylation || Metabolic pathways || Phagosome || mTOR signaling pathway || Synaptic vesicle cycle || Collecting duct acid secretion || Vibrio cholerae infection || Epithelial cell signaling in Helicobacter pylori infection || Human papillomavirus infection || Rheumatoid arthritis	3.6.3.14	B5Y573	KOG1772	Vacuolar H+-ATPase V1 sector, subunit G	Energy production and conversion	METABOLISM				NA	CAMPEP_0199830916-CAMNT_0045723657	89.92	TIGR01147: V_ATP_synt_G: V-type ATPase, G subunit PF03179.10: Vacuolar (H+)-ATPase G subunit		Pseudo-nitzschia fraudulenta, Strain WWA7	183588	NA	PF03179	Vacuolar (H+)-ATPase G subunit	TIGR01147	V-type ATPase, G subunit			NA	0	0	0	0	0	0	0	3	3	0	0	0	0	0	0	0	0	0
contig_1041931_203_1144_-																	NA	CAMPEP_0199767270-CAMNT_0045642665	61.19			Pseudo-nitzschia fraudulenta, Strain WWA7	183588	NA							NA	0	2	7	2	6	4	1	6	5	2	0	2	0	0	0	0	0	1
contig_1041932_72_1490_-		pti:PHATRDRAFT_50149	hypothetical protein						B7GD43								NA	CAMPEP_0116077516-CAMNT_0003567991	75.45	PF00375.13: Sodium:dicarboxylate symporter family		Pseudo-nitzschia delicatissima B596	-311199	NA	_GAP_||PF00375	_GAP_||Sodium:dicarboxylate symporter family			DAACS		0	9	2	11	2	0	0	4	0	6	6	9	2	1	0	0	1	0	0
contig_1041976_183_1370_-		tps:THAPSDRAFT_20763	hypothetical protein; K12581 CCR4-NOT transcription complex subunit 7/8	tps03018	K12581	CCR4-NOT transcription complex subunit 7/8	RNA degradation		B8BQI6	KOG0304	mRNA deadenylase subunit	RNA processing and modification	INFORMATION STORAGE AND PROCESSING				NA	CAMPEP_0116093952-CAMNT_0003585523	83.33	PF04857.15: CAF1 family ribonuclease		Pseudo-nitzschia delicatissima B596	-311199	NA	_GAP_||PF04857||_GAP_	_GAP_||CAF1 family ribonuclease||_GAP_					NA	0	0	2	0	0	0	0	0	0	4	0	0	0	2	0	8	2	16
contig_1041992_149_1369_+		pti:PHATRDRAFT_41172	calreticulin; K08057 calreticulin	pti04145||pti04141	K08057	calreticulin	Protein processing in endoplasmic reticulum || Phagosome || Antigen processing and presentation || Chagas disease (American trypanosomiasis) || Human cytomegalovirus infection || Human T-cell leukemia virus 1 infection || Epstein-Barr virus infection || Human immunodeficiency virus 1 infection		B7GDH4	KOG0674	Calreticulin	Posttranslational modification, protein turnover, chaperones	CELLULAR PROCESSES AND SIGNALING				NA	CAMPEP_0199654178-CAMNT_0045510499	100	PF00262.13: Calreticulin family		Pseudo-nitzschia australis, Strain 10249 10 AB	44445	NA	PF00262||_GAP_	Calreticulin family||_GAP_					NA	0	0	2	0	0	0	0	0	0	1	0	0	0	0	21	136	41	280
contig_1042019_127_1503_+		pti:PHATRDRAFT_bd1572	hypothetical protein; K01689 enolase [EC:4.2.1.11]	pti01100||pti03018||pti00010||pti01110	K01689	enolase [EC:4.2.1.11]	Glycolysis / Gluconeogenesis || Methane metabolism || Metabolic pathways || Biosynthesis of secondary metabolites || Microbial metabolism in diverse environments || Biosynthesis of antibiotics || Carbon metabolism || Biosynthesis of amino acids || RNA degradation || HIF-1 signaling pathway	4.2.1.11	B7S3N7	KOG2670	Enolase	Carbohydrate transport and metabolism	METABOLISM				NA	CAMPEP_0199655126-CAMNT_0045511623	100	TIGR01060: eno: phosphopyruvate hydratase PF00113.17: Enolase, C-terminal TIM barrel domain PF03952.11: Enolase, N-terminal domain		Pseudo-nitzschia australis, Strain 10249 10 AB	44445	NA	PF03952||PF00113	Enolase, N-terminal domain||Enolase, C-terminal TIM barrel domain	TIGR01060	phosphopyruvate hydratase			NA	0	1	9	0	0	0	1	3	1	25	1	0	0	3	15	21	12	98
contig_1042036_38_862_-		pti:PHATRDRAFT_46321	hypothetical protein						B7G0T9								NA	CAMPEP_0116130984-CAMNT_0003625395	79.34	PF03208.14: PRA1 family protein		Pseudo-nitzschia arenysensis	697910	NA	_GAP_||PF03208	_GAP_||PRA1 family protein					NA	3	2	4	0	0	0	0	0	0	9	0	0	0	0	0	0	0	0
contig_1042138_154_816_+																	NA	CAMPEP_0199674684-CAMNT_0045539425	99.52			Pseudo-nitzschia australis, Strain 10249 10 AB	44445	NA							NA	0	0	0	0	0	0	0	0	0	0	0	0	0	0	0	0	1	29
contig_1042286_170_2140_-		tps:THAPSDRAFT_bd1652	ABC-transporter family protein; K06174 ATP-binding cassette, sub-family E, member 1		K06174	ATP-binding cassette, sub-family E, member 1			B8LE79	KOG0063	RNAse L inhibitor, ABC superfamily	RNA processing and modification	INFORMATION STORAGE AND PROCESSING	chloro	gi7524830-NC_001865	Chlorella vulgaris	3.00E-14	CAMPEP_0199658620-CAMNT_0045516395	99.84	TIGR03873: F420-0_ABC_ATP: proposed F420-0 ABC transporter, ATP-binding protein PF00005.22: ABC transporter PF13304.1: AAA domain		Pseudo-nitzschia australis, Strain 10249 10 AB	44445	NA	PF04068||PF00037||PF00005||_GAP_	Possible metal-binding domain in RNase L inhibitor, RLI||4Fe-4S binding domain||ABC transporter||_GAP_					NA	0	0	0	4	0	1	0	0	0	4	0	0	1	0	0	2	0	60
contig_1042704_244_990_-		tps:THAPSDRAFT_23278	hypothetical protein; K03687 molecular chaperone GrpE		K03687	molecular chaperone GrpE			B8C4H8	KOG3003	Molecular chaperone of the GrpE family	Posttranslational modification, protein turnover, chaperones	CELLULAR PROCESSES AND SIGNALING				NA	CAMPEP_0199651982-CAMNT_0045506697	100	PF01025.14: GrpE		Pseudo-nitzschia australis, Strain 10249 10 AB	44445	NA	_GAP_||PF01025	_GAP_||GrpE					NA	0	0	0	0	0	0	0	0	0	3	0	0	0	0	3	14	4	34
contig_1042919_259_3018_-		pti:PHATRDRAFT_45953	hypothetical protein; K06883		K06883	uncharacterized protein			B7FZ98	KOG1707	Predicted Ras related/Rac-GTP binding protein	Defense mechanisms	CELLULAR PROCESSES AND SIGNALING				NA	CAMPEP_0199655404-CAMNT_0045511959	100	TIGR00231: small_GTP: small GTP-binding protein domain PF08477.8: Miro-like protein PF00071.17: Ras family		Pseudo-nitzschia australis, Strain 10249 10 AB	44445	NA	_GAP_||PF00071||PF13405||PF08356||PF13202||_GAP_||PF08477||_GAP_	_GAP_||Ras family||EF-hand domain||EF hand associated||EF hand||_GAP_||Miro-like protein||_GAP_					NA	1	0	0	2	0	0	0	0	0	4	0	0	0	1	5	11	10	111
contig_1043091_206_3877_-																	NA	CAMPEP_0199655716-CAMNT_0045512339	100	PF02469.17: Fasciclin domain		Pseudo-nitzschia australis, Strain 10249 10 AB	44445	NA	_GAP_||PF02469||_GAP_	_GAP_||Fasciclin domain||_GAP_					NA	1	1	0	2	0	5	0	0	0	0	1	0	0	4	6	90	72	403
contig_1043253_168_590_-		yli:YALI0E32857g	YALI0E32857p; K10413 dynein heavy chain 1, cytosolic	yli04145	K10413	dynein heavy chain 1, cytosolic	Phagosome || Vasopressin-regulated water reabsorption || Salmonella infection		Q6C3Q8								NA	CAMPEP_0116082046-CAMNT_0003572827	43.64	PF08393.8: Dynein heavy chain, N-terminal region 2 PF08385.7: Dynein heavy chain, N-terminal region 1		Pseudo-nitzschia delicatissima B596	-311199	NA							NA	0	2	4	48	4	0	0	0	0	0	0	0	0	0	1	0	0	0
contig_1043280_215_2287_-		pti:PHATRDRAFT_14345	hypothetical protein						B7G4C4	KOG0940	Ubiquitin protein ligase RSP5/NEDD4	Posttranslational modification, protein turnover, chaperones	CELLULAR PROCESSES AND SIGNALING				NA	CAMPEP_0199659940-CAMNT_0045517931	100	PF00632.20: HECT-domain (ubiquitin-transferase)		Pseudo-nitzschia australis, Strain 10249 10 AB	44445	NA	_GAP_||PF00632	_GAP_||HECT-domain (ubiquitin-transferase)					NA	0	0	0	0	0	0	0	0	0	0	0	0	0	0	0	7	17	93
contig_1043555_124_1239_-		yli:YALI0E22572g	YALI0E22572p														NA	CAMPEP_0172371866-CAMNT_0013097635	28.49			Pseudo-nitzschia pungens cf. cingulata	-311169	NA							NA	0	2	0	6	0	0	6	3	4	2	14	0	0	0	0	0	0	0
contig_104394_1_411_-		pti:PHATRDRAFT_13662	hypothetical protein						B7G2V6	KOG1277	Endosomal membrane proteins, EMP70	Intracellular trafficking, secretion, and vesicular transport	CELLULAR PROCESSES AND SIGNALING				NA	estExt_Genewise1.C_950037-Psemu1_scaffold_95	89.78		CAM_CRCL_14442	Pseudo-nitzschia multiseries	37319	NA	PF02990	Endomembrane protein 70					NA	3	0	0	0	1	1	0	5	6	0	1	0	0	0	0	0	0	0
contig_1044011_177_947_-																	NA	gm1.20083_g-Psemu1_scaffold_208	46.99			Pseudo-nitzschia multiseries	37319	NA							NA	1	0	0	0	0	0	0	0	0	0	0	0	0	0	0	13	0	19
contig_1044294_299_1267_-		pti:PHATRDRAFT_44657	hypothetical protein						B7FUU2								NA	CAMPEP_0199661068-CAMNT_0045519451	99.38	TIGR00756: PPR: pentatricopeptide repeat domain PF13041.1: PPR repeat family PF01535.15: PPR repeat		Pseudo-nitzschia australis, Strain 10249 10 AB	44445	NA	_GAP_||PF13041||PF01535	_GAP_||PF13041||PPR repeat	_GAP_||TIGR00756	_GAP_||pentatricopeptide repeat domain			NA	0	0	0	0	0	0	0	0	0	0	0	0	0	0	0	0	0	1
contig_1044294_2_253_-		cre:CHLREDRAFT_58965	PPR3; protein with PPR repeats						A8J9J2								NA	CAMPEP_0199661068-CAMNT_0045519451	98.81	TIGR00756: PPR: pentatricopeptide repeat domain PF13041.1: PPR repeat family PF01535.15: PPR repeat		Pseudo-nitzschia australis, Strain 10249 10 AB	44445	NA	PF13041	PF13041	TIGR00756	pentatricopeptide repeat domain			NA	0	0	0	0	0	0	0	0	0	0	0	0	0	0	0	0	0	1
contig_1044880_336_2312_-	ITS	pti:PHATRDRAFT_49911	hypothetical protein						B7GCA1								NA	CAMPEP_0199659852-CAMNT_0045517819	98.63			Pseudo-nitzschia australis, Strain 10249 10 AB	44445	NA							NA	0	0	0	0	0	6	0	0	0	0	0	0	0	0	0	6	6	52
contig_1044891_2_1381_-		pti:PHATRDRAFT_39236	hypothetical protein						B7G7G0								NA	CAMPEP_0199654284-CAMNT_0045510611	100	TIGR02246: TIGR02246: conserved hypothetical protein PF08332.5: Calcium/calmodulin dependent protein kinase II Association PF13474.1: SnoaL-like domain		Pseudo-nitzschia australis, Strain 10249 10 AB	44445	NA	_GAP_||PF08332	_GAP_||Calcium/calmodulin dependent protein kinase II Association	_GAP_||TIGR02246||_GAP_	_GAP_||conserved hypothetical protein||_GAP_			NA	0	3	0	0	0	7	0	0	1	4	0	4	0	0	11	5	2	13
contig_1044893_1119_1514_-		pti:PHATRDRAFT_11273	aldehyde reductase (EC:1.1.1.21)						B7FVN9								NA	CAMPEP_0116122800-CAMNT_0003616669	97.41	TIGR01293: Kv_beta: voltage-dependent potassium channel beta subunit PF00248.16: Aldo/keto reductase family		Pseudo-nitzschia arenysensis	697910	NA							NA	0	0	0	0	0	12	2	2	0	0	0	0	0	0	0	0	0	0
contig_1044893_183_1100_-		pti:PHATRDRAFT_11273	aldehyde reductase (EC:1.1.1.21)						B7FVN9								NA	CAMPEP_0116122800-CAMNT_0003616669	99.02	TIGR01293: Kv_beta: voltage-dependent potassium channel beta subunit PF00248.16: Aldo/keto reductase family		Pseudo-nitzschia arenysensis	697910	NA	PF00248||_GAP_	Aldo/keto reductase family||_GAP_					NA	0	0	0	0	3	24	4	2	1	0	0	2	0	0	0	0	0	0
contig_1044899_281_1048_-		pti:PHATRDRAFT_12233	hypothetical protein; K00411 ubiquinol-cytochrome c reductase iron-sulfur subunit [EC:1.10.2.2]	pti01100||pti00190	K00411	ubiquinol-cytochrome c reductase iron-sulfur subunit [EC:7.1.1.8]	Oxidative phosphorylation || Metabolic pathways || Two-component system || Cardiac muscle contraction || Thermogenesis || Non-alcoholic fatty liver disease (NAFLD) || Alzheimer disease || Parkinson disease || Huntington disease	1.10.2.2	B7FYB7	KOG1671	Ubiquinol cytochrome c reductase, subunit RIP1	Energy production and conversion	METABOLISM				NA	estExt_fgenesh1_pg.C_1090004-Psemu1_scaffold_109	100		CAM_CRCL_491	Pseudo-nitzschia multiseries	37319	NA	_GAP_||PF02921||_GAP_||PF00355	_GAP_||Ubiquinol cytochrome reductase transmembrane region||_GAP_||Rieske [2Fe-2S] domain	_GAP_||TIGR01416	_GAP_||ubiquinol-cytochrome c reductase, iron-sulfur subunit			NA	0	0	1	0	0	0	0	0	0	4	0	2	8	24	31	190	4	0
contig_1044913_2500_2892_-		tps:THAPSDRAFT_8085	hypothetical protein						B8C8D2								NA	CAMPEP_0172382974-CAMNT_0013111055	86.92			Pseudo-nitzschia pungens	37318	NA							NA	2	0	0	0	0	0	0	0	0	0	0	0	2	1	0	61	16	230
contig_1044913_56_2209_+																	NA	CAMPEP_0199658644-CAMNT_0045516423	99.86	PF13520.1: Amino acid permease		Pseudo-nitzschia australis, Strain 10249 10 AB	44445	NA	_GAP_||PF13520||_GAP_	_GAP_||Amino acid permease||_GAP_					NA	11	0	0	0	0	0	0	0	0	1	0	0	0	0	4	0	12	35
contig_1044927_2_940_-		tps:THAPSDRAFT_31125	hypothetical protein						B8BRR7	KOG1208	Dehydrogenases with different specificities (related to short-chain alcohol dehydrogenases)	Secondary metabolites biosynthesis, transport and catabolism	METABOLISM				NA	CAMPEP_0116094398-CAMNT_0003585997	88.5	TIGR01289: LPOR: light-dependent protochlorophyllide reductase PF00106.20: short chain dehydrogenase PF01370.16: NAD dependent epimerase/dehydratase family		Pseudo-nitzschia delicatissima B596	-311199	NA	_GAP_||PF00106||_GAP_	_GAP_||short chain dehydrogenase||_GAP_					NA	0	6	0	0	0	14	2	1	0	14	0	0	0	1	0	0	1	0
contig_1044957_2_2857_-		pti:PHATRDRAFT_21548	hypothetical protein; K05658 ATP-binding cassette, subfamily B (MDR/TAP), member 1	pti02010	K05658	ATP-binding cassette, subfamily B (MDR/TAP), member 1 [EC:7.6.2.2]	ABC transporters || Bile secretion || MicroRNAs in cancer || Gastric cancer		B7G341					chloro	gi260780699-NC_013359	Bryopsis hypnoides	1.00E-21	CAMPEP_0199672502-CAMNT_0045537053	100	TIGR00958: 3a01208: antigen peptide transporter 2 PF00664.18: ABC transporter transmembrane region PF00005.22: ABC transporter		Pseudo-nitzschia australis, Strain 10249 10 AB	44445	NA	_GAP_||PF00664||_GAP_||PF00005||PF09818||_GAP_||PF00005||_GAP_	_GAP_||ABC transporter transmembrane region||_GAP_||ABC transporter||Predicted ATPase of the ABC class||_GAP_||ABC transporter||_GAP_					NA	7	0	0	0	0	3	0	0	0	0	0	0	0	1	2	2	4	38
contig_1045248_493_1686_-		bid:Bind_1806	hypothetical protein						B2IDJ8								NA	CAMPEP_0199670128-CAMNT_0045533575	100			Pseudo-nitzschia australis, Strain 10249 10 AB	44445	NA							NA	6	0	0	0	0	0	0	0	0	0	0	0	0	0	0	19	6	121
contig_1045798_3_1964_+		hau:Haur_2540	hypothetical protein						A9B069								NA	CAMPEP_0199674160-CAMNT_0045538841	94.34			Pseudo-nitzschia australis, Strain 10249 10 AB	44445	NA							NA	2	1	0	0	0	1	0	0	0	0	0	0	0	0	0	2	12	54
contig_1045981_128_2974_-		tps:THAPSDRAFT_6086	hypothetical protein						B8C5I4								NA	CAMPEP_0199661676-CAMNT_0045520401	99.89			Pseudo-nitzschia australis, Strain 10249 10 AB	44445	NA							NA	0	0	0	0	0	0	0	0	0	0	0	0	0	0	5	2	8	14
contig_1045982_154_1719_+		pti:PHATRDRAFT_12346	hypothetical protein						B7FYN5								NA	CAMPEP_0199655322-CAMNT_0045511849	99.42	TIGR00659: TIGR00659: TIGR00659 family protein PF04172.11: LrgB-like family		Pseudo-nitzschia australis, Strain 10249 10 AB	44445	NA	_GAP_||PF04172	_GAP_||LrgB-like family					NA	10	0	0	0	0	0	0	0	0	0	0	0	0	0	0	1	0	40
contig_1046909_3_683_-		tps:THAPSDRAFT_2400	hypothetical protein; K12307 MFS transporter, ceroid-lipofuscinosis neuronal protein 7		K12307	MFS transporter, ceroid-lipofuscinosis neuronal protein 7	Lysosome		B8BU93								NA	CAMPEP_0199675664-CAMNT_0045540525	100			Pseudo-nitzschia australis, Strain 10249 10 AB	44445	NA	PF07690	Major Facilitator Superfamily			MFS	multidrug efflux	0	4	0	0	0	0	0	0	0	0	0	0	0	0	0	0	1	2	0
contig_1046958_1129_1677_-																	NA	CAMPEP_0172404528-CAMNT_0013139367	52.55			Pseudo-nitzschia pungens	37318	NA							NA	0	0	0	0	0	0	0	0	0	0	0	0	0	0	0	3	0	16
contig_1047671_1430_2674_+	ITS	tps:THAPSDRAFT_bd1545	PSBC; PSBC, photosystem II 44 kDa reaction center protein; K02705 photosystem II CP43 chlorophyll apoprotein	tps01100||tps00195	K02705	photosystem II CP43 chlorophyll apoprotein	Photosynthesis || Metabolic pathways		A0T0T1					chloro	gi299830315-NC_014267	Kryptoperidinium foliaceum	0	CAMPEP_0199758882-CAMNT_0045632535	99.03	TIGR01153: psbC: photosystem II 44 kDa subunit reaction center protein PF00421.14: Photosystem II protein PF00124.14: Photosynthetic reaction centre protein		Pseudo-nitzschia fraudulenta, Strain WWA7	183588	NA	PF00421	Photosystem II protein	TIGR01153	photosystem II 44 kDa subunit reaction center protein			NA	6	208	252	25	12	64	10	20	23	303	62	38	139	1109	821	5415	1257	6830
contig_1047733_48_4922_-		pti:PHATRDRAFT_55209	ACC2; biotin carboxylase; K11262 acetyl-CoA carboxylase / biotin carboxylase [EC:6.4.1.2 6.3.4.14]	pti01100||pti00061||pti00640||pti00620	K11262	acetyl-CoA carboxylase / biotin carboxylase 1 [EC:6.4.1.2 6.3.4.14 2.1.3.15]	Fatty acid biosynthesis || Aflatoxin biosynthesis || Pyruvate metabolism || Propanoate metabolism || Metabolic pathways || Biosynthesis of secondary metabolites || Microbial metabolism in diverse environments || Biosynthesis of antibiotics || Fatty acid metabolism || AMPK signaling pathway || Insulin signaling pathway || Glucagon signaling pathway	6.3.4.14||6.4.1.2	B7GEB5	KOG0368	Acetyl-CoA carboxylase	Lipid transport and metabolism	METABOLISM				NA	CAMPEP_0172403772-CAMNT_0013138297	91.44	TIGR02712: urea_carbox: urea carboxylase PF01039.17: Carboxyl transferase domain PF08326.7: Acetyl-CoA carboxylase, central region		Pseudo-nitzschia pungens	37318	NA	PF00364||PF08326||_GAP_||PF01039||_GAP_	Biotin-requiring enzyme||Acetyl-CoA carboxylase, central region||_GAP_||Carboxyl transferase domain||_GAP_					NA	0	2	1	0	0	0	0	1	0	2	4	0	0	1	1	1	4	71
contig_1048049_219_734_+																	NA	CAMPEP_0199659424-CAMNT_0045517343	100	TIGR02475: CobW: cobalamin biosynthesis protein CobW PF02492.14: CobW/HypB/UreG, nucleotide-binding domain PF07683.9: Cobalamin synthesis protein cobW C-terminal domain		Pseudo-nitzschia australis, Strain 10249 10 AB	44445	NA							NA	0	0	0	0	0	0	0	0	0	0	0	0	0	0	0	0	1	5
contig_1048252_2143_3399_-		tps:THAPSDRAFT_31751	hypothetical protein						B8BVT6	KOG3275	Zinc-binding protein of the histidine triad (HIT) family	Signal transduction mechanisms	CELLULAR PROCESSES AND SIGNALING				NA	CAMPEP_0199775018-CAMNT_0045653779	83.38	TIGR01262: maiA: maleylacetoacetate isomerase PF01230.18: HIT domain PF11969.3: Scavenger mRNA decapping enzyme C-term binding		Pseudo-nitzschia fraudulenta, Strain WWA7	183588	NA	_GAP_||PF13417||_GAP_||PF14497||_GAP_||PF01230	_GAP_||Glutathione S-transferase, N-terminal domain||_GAP_||PF14497||_GAP_||HIT domain					NA	0	0	1	0	0	0	0	0	0	0	0	0	0	0	0	6	21	9
contig_1048252_3540_5213_+		pti:PHATRDRAFT_46423	hypothetical protein						B7G158	KOG2592	Tumor differentially expressed (TDE) protein	Function unknown	POORLY CHARACTERIZED				NA	CAMPEP_0199675688-CAMNT_0045540551	99.26	PF03348.10: Serine incorporator (Serinc)		Pseudo-nitzschia australis, Strain 10249 10 AB	44445	NA	_GAP_||PF03348	_GAP_||Serine incorporator (Serinc)					NA	9	2	1	0	0	0	0	0	0	2	0	1	0	2	0	12	2	33
contig_1048252_398_1672_+		tps:THAPSDRAFT_21498	atp-dependent RNA DEAD/DEAH box helicase; K12614 ATP-dependent RNA helicase DDX6/DHH1 [EC:3.6.4.13]	tps03018	K12614	ATP-dependent RNA helicase DDX6/DHH1 [EC:3.6.4.13]	RNA degradation	3.6.4.13	B8BVK5	KOG0326	ATP-dependent RNA helicase	RNA processing and modification	INFORMATION STORAGE AND PROCESSING				NA	CAMPEP_0199661296-CAMNT_0045519801	100	TIGR01389: recQ: ATP-dependent DNA helicase RecQ PF00270.24: DEAD/DEAH box helicase PF00271.26: Helicase conserved C-terminal domain		Pseudo-nitzschia australis, Strain 10249 10 AB	44445	NA	_GAP_||PF00270||_GAP_||PF00271||_GAP_	_GAP_||DEAD/DEAH box helicase||_GAP_||Helicase conserved C-terminal domain||_GAP_					NA	0	2	3	1	0	0	0	2	0	9	1	1	0	0	2	22	13	59
contig_1048255_377_967_-		pti:PHATRDRAFT_34933	hypothetical protein; K09565 peptidyl-prolyl isomerase F (cyclophilin F) [EC:5.2.1.8]		K09565	peptidyl-prolyl isomerase F (cyclophilin D) [EC:5.2.1.8]	Calcium signaling pathway || cGMP-PKG signaling pathway || Parkinson disease || Huntington disease || Toxoplasmosis	5.2.1.8	B7FX39	KOG0865	Cyclophilin type peptidyl-prolyl cis-trans isomerase	Posttranslational modification, protein turnover, chaperones	CELLULAR PROCESSES AND SIGNALING				NA	CAMPEP_0199661046-CAMNT_0045519409	100	PF00160.16: Cyclophilin type peptidyl-prolyl cis-trans isomerase/CLD		Pseudo-nitzschia australis, Strain 10249 10 AB	44445	NA	_GAP_||PF00160	_GAP_||Cyclophilin type peptidyl-prolyl cis-trans isomerase/CLD					NA	0	1	1	1	0	0	2	0	0	0	0	1	0	0	1	8	2	11
contig_1048298_1614_1763_-																	NA	CAMPEP_0199656144-CAMNT_0045512927	93.55	PF00856.23: SET domain		Pseudo-nitzschia australis, Strain 10249 10 AB	44445	NA							NA	0	0	0	0	0	0	0	0	0	0	0	0	0	0	0	0	1	13
contig_1048298_173_1612_-		pti:PHATRDRAFT_45088	hypothetical protein						B7FWF2								NA	CAMPEP_0199656144-CAMNT_0045512927	98.54	PF00856.23: SET domain		Pseudo-nitzschia australis, Strain 10249 10 AB	44445	NA	_GAP_||PF00856||_GAP_	_GAP_||SET domain||_GAP_					NA	0	2	0	0	0	0	0	0	0	0	0	0	0	0	0	26	8	86
contig_1048544_20_718_-		tps:THAPS_7031	hypothetical protein						B5YN59								NA	CAMPEP_0172357078-CAMNT_0013077581	65.15	PF08547.7: Complex I intermediate-associated protein 30 (CIA30)		Pseudo-nitzschia pungens cf. cingulata	-311169	NA	_GAP_||PF08547	_GAP_||Complex I intermediate-associated protein 30 (CIA30)					NA	0	0	0	0	0	0	0	0	0	0	0	0	0	0	0	0	0	11
contig_1048630_2_1825_-		bca:BCE_1144	stage V sporulation protein K						Q73CC2					chloro	gi11465694-NC_000925	Porphyra purpurea	7.00E-33	CAMPEP_0199802932-CAMNT_0045689167	52.6	TIGR02881: spore_V_K: stage V sporulation protein K PF00004.24: ATPase family associated with various cellular activities (AAA) PF04564.10: U-box domain		Pseudo-nitzschia fraudulenta, Strain WWA7	183588	NA	_GAP_||PF00004||_GAP_	_GAP_||ATPase family associated with various cellular activities (AAA)||_GAP_					NA	0	0	2	4	4	4	0	5	20	0	6	0	0	0	0	0	0	0
contig_1048749_60_1691_-																	NA	CAMPEP_0197196052-CAMNT_0042649821	21.54	TIGR02168: SMC_prok_B: chromosome segregation protein SMC PF00225.18: Kinesin motor domain		Pseudo-nitzschia heimii, Strain UNC1101	476441	NA							NA	0	0	0	0	0	0	0	2	65	2	0	0	0	2	0	0	0	0
contig_1048890_3_938_+		pti:PHATRDRAFT_bd1686	hypothetical protein						B7S450								NA	CAMPEP_0199657312-CAMNT_0045514721	99.68			Pseudo-nitzschia australis, Strain 10249 10 AB	44445	NA							NA	0	0	0	0	0	0	0	0	0	0	0	0	0	0	0	1	0	12
contig_1048944_2_1621_+																	NA	CAMPEP_0199653070-CAMNT_0045508737	100			Pseudo-nitzschia australis, Strain 10249 10 AB	44445	NA							NA	0	0	0	0	0	0	1	1	1	1	2	0	0	0	2	29	6	193
contig_1048971_217_2727_-		pti:PHATRDRAFT_42625	hypothetical protein; K14018 phospholipase A-2-activating protein	pti04141	K14018	phospholipase A-2-activating protein	Protein processing in endoplasmic reticulum		B7FNZ4								NA	CAMPEP_0199652386-CAMNT_0045507387	99.88	PF08324.6: PUL domain PF00400.27: WD domain, G-beta repeat		Pseudo-nitzschia australis, Strain 10249 10 AB	44445	NA	_GAP_||PF00400||_GAP_||PF09070||_GAP_||PF08324	_GAP_||WD domain, G-beta repeat||_GAP_||PFU (PLAA family ubiquitin binding)||_GAP_||PUL domain					NA	0	0	2	0	0	0	0	0	0	3	0	0	0	1	4	15	14	43
contig_1048972_211_1275_-		pti:PHATRDRAFT_19000	farnesyltranstransferase; K13789 geranylgeranyl diphosphate synthase, type II [EC:2.5.1.1 2.5.1.10 2.5.1.29]	pti01100||pti00900||pti01110	K13789	geranylgeranyl diphosphate synthase, type II [EC:2.5.1.1 2.5.1.10 2.5.1.29]	Terpenoid backbone biosynthesis || Metabolic pathways || Biosynthesis of secondary metabolites || Biosynthesis of antibiotics	2.5.1.29||2.5.1.10||2.5.1.1	B7FU89					chloro	gi90994460-NC_007932	Pyropia yezoensis	2.00E-21	CAMPEP_0199669326-CAMNT_0045532473	100	TIGR02748: GerC3_HepT: heptaprenyl diphosphate synthase component II PF00348.12: Polyprenyl synthetase		Pseudo-nitzschia australis, Strain 10249 10 AB	44445	NA	_GAP_||PF00348	_GAP_||Polyprenyl synthetase					NA	0	2	2	0	0	0	0	0	0	4	1	0	0	5	10	11	0	100
contig_1049006_192_1124_-		pti:PHATRDRAFT_25360	short-chain dehydrogenase/reductase acting with NAD or NADP as acceptor (EC:1.1.1.-)						B7FSQ7	KOG1014	17 beta-hydroxysteroid dehydrogenase type 3, HSD17B3	Lipid transport and metabolism	METABOLISM				NA	CAMPEP_0199664252-CAMNT_0045524139	100	TIGR01830: 3oxo_ACP_reduc: 3-oxoacyl-[acyl-carrier-protein] reductase PF00106.20: short chain dehydrogenase PF08659.5: KR domain		Pseudo-nitzschia australis, Strain 10249 10 AB	44445	NA	_GAP_||PF00106||_GAP_	_GAP_||short chain dehydrogenase||_GAP_					NA	2	3	0	0	0	0	0	0	0	4	1	0	2	0	7	10	2	249
contig_1049024_48_1856_+																	NA	CAMPEP_0199766030-CAMNT_0045640997	46.21			Pseudo-nitzschia fraudulenta, Strain WWA7	183588	NA							NA	10	0	0	0	0	0	0	0	0	25	6	0	0	0	0	0	0	0
contig_1049067_3_1283_-		pti:PHATRDRAFT_25334	hypothetical protein						B7FSL6	KOG0582	Ste20-like serine/threonine protein kinase	Signal transduction mechanisms	CELLULAR PROCESSES AND SIGNALING				NA	CAMPEP_0199655364-CAMNT_0045511907	99.49	TIGR03903: TOMM_kin_cyc: TOMM system kinase/cyclase multidomain protein PF00069.20: Protein kinase domain PF07714.12: Protein tyrosine kinase		Pseudo-nitzschia australis, Strain 10249 10 AB	44445	NA	_GAP_||PF00069	_GAP_||Protein kinase domain					NA	0	0	1	0	0	0	0	0	0	1	0	0	0	0	0	0	0	3
contig_1049069_125_1537_-																	NA	CAMPEP_0199658816-CAMNT_0045516623	100			Pseudo-nitzschia australis, Strain 10249 10 AB	44445	NA							NA	0	0	1	0	0	0	0	0	0	7	0	1	0	0	4	19	39	199
contig_1049081_3_740_-		bmd:BMD_0822	intracellular serine protease; K13275 major intracellular serine protease [EC:3.4.21.-]		K13275	major intracellular serine protease [EC:3.4.21.-]			D5DB33								NA	CAMPEP_0116123160-CAMNT_0003617057	99.19	TIGR03921: T7SS_mycosin: type VII secretion-associated serine protease mycosin PF00082.17: Subtilase family		Pseudo-nitzschia arenysensis	697910	NA	_GAP_||PF00082	_GAP_||Subtilase family					NA	0	0	0	0	0	1	2	0	0	16	0	0	0	0	0	0	0	0
contig_1049123_1757_1966_-		pti:PHATRDRAFT_47802	hypothetical protein						B7G4Y5								NA	CAMPEP_0199654198-CAMNT_0045510519	98.55	TIGR00788: fbt: folate/biopterin transporter PF03092.11: BT1 family		Pseudo-nitzschia australis, Strain 10249 10 AB	44445	NA							NA	1	0	0	0	0	0	0	0	0	0	0	0	0	0	0	0	0	0
contig_1049146_593_928_+																	NA	CAMPEP_0116130036-CAMNT_0003624341	46.08			Pseudo-nitzschia arenysensis	697910	NA							NA	0	0	0	0	0	0	0	0	0	0	0	0	0	0	0	0	0	0
contig_1049152_537_2021_-		pti:PHATRDRAFT_50252	hypothetical protein						B7GDG5								NA	CAMPEP_0199651212-CAMNT_0045505455	100	PF00248.16: Aldo/keto reductase family		Pseudo-nitzschia australis, Strain 10249 10 AB	44445	NA	_GAP_||PF00248||_GAP_	_GAP_||Aldo/keto reductase family||_GAP_					NA	1	0	0	2	0	0	0	0	0	1	1	0	0	0	0	0	0	13
contig_1049180_145_1548_+		pti:PHATRDRAFT_45054	hypothetical protein						B7FWB5								NA	CAMPEP_0172374502-CAMNT_0013101203	64.11	PF13370.1: 4Fe-4S single cluster domain PF13459.1: 4Fe-4S single cluster domain		Pseudo-nitzschia pungens cf. cingulata	-311169	NA	_GAP_||PF13370||_GAP_	_GAP_||PF13370||_GAP_					NA	1	0	0	0	0	0	0	0	0	13	1	0	0	0	0	0	0	0
contig_1049191_3_2336_-		pti:PHATRDRAFT_31156	DHC1; hypothetical protein; K10413 dynein heavy chain 1, cytosolic	pti04145	K10413	dynein heavy chain 1, cytosolic	Phagosome || Vasopressin-regulated water reabsorption || Salmonella infection		B7GDZ2	KOG3595	Dyneins, heavy chain	Cytoskeleton	CELLULAR PROCESSES AND SIGNALING				NA	estExt_Genewise1.C_550068-Psemu1_scaffold_55	96.02		CAM_CRCL_4002072	Pseudo-nitzschia multiseries	37319	NA	PF07728||_GAP_||PF12780	AAA domain (dynein-related subfamily)||_GAP_||PF12780					NA	0	0	2	0	0	0	0	0	0	0	4	0	0	0	0	4	0	29
contig_1049211_1019_1342_-		tps:THAPSDRAFT_270092	hypothetical protein						B8CFP9								NA	fgenesh1_pm.1043_#_1-Psemu1_scaffold_1043	92.41		CAM_CRCL_12247	Pseudo-nitzschia multiseries	37319	NA	PF00504	Chlorophyll A-B binding protein					NA	0	0	0	0	0	0	0	0	0	2	0	0	0	0	1	9	0	4
contig_1049211_172_975_-																	NA	CAMPEP_0199657586-CAMNT_0045515167	100	TIGR00151: ispF: 2-C-methyl-D-erythritol 2,4-cyclodiphosphate synthase PF02542.11: YgbB family		Pseudo-nitzschia australis, Strain 10249 10 AB	44445	NA	_GAP_||PF02542	_GAP_||YgbB family	_GAP_||TIGR00151	_GAP_||2-C-methyl-D-erythritol 2,4-cyclodiphosphate synthase			NA	1	1	0	0	0	0	0	1	0	2	0	0	0	0	4	40	0	5
contig_1049257_404_2188_-		pti:PHATRDRAFT_49430	hypothetical protein						B7GAK0								NA	CAMPEP_0199659298-CAMNT_0045517193	99.49	PF03152.9: Ubiquitin fusion degradation protein UFD1 PF00789.15: UBX domain		Pseudo-nitzschia australis, Strain 10249 10 AB	44445	NA	_GAP_||PF03152||_GAP_||PF00789	_GAP_||Ubiquitin fusion degradation protein UFD1||_GAP_||UBX domain					NA	0	0	0	0	0	0	0	0	0	0	0	0	0	0	0	17	3	16
contig_1049283_1683_1895_-																	NA	CAMPEP_0199651126-CAMNT_0045505289	98.57	PF14307.1: Glycosyltransferase WbsX		Pseudo-nitzschia australis, Strain 10249 10 AB	44445	NA	PF14307	PF14307					NA	0	0	0	0	0	0	0	0	0	0	0	0	0	0	0	0	0	3
contig_1049283_2042_2464_-																	NA	CAMPEP_0199651126-CAMNT_0045505289	97.81	PF14307.1: Glycosyltransferase WbsX		Pseudo-nitzschia australis, Strain 10249 10 AB	44445	NA							NA	0	0	0	0	0	0	0	0	0	0	0	0	0	0	0	0	0	8
contig_1049283_2_622_+		pti:PHATRDRAFT_44591	hypothetical protein						B7FUL4								NA	CAMPEP_0199657768-CAMNT_0045515401	99.06	PF07059.7: Protein of unknown function (DUF1336)		Pseudo-nitzschia australis, Strain 10249 10 AB	44445	NA							NA	0	0	0	0	0	0	0	0	0	0	0	0	0	0	0	0	0	6
contig_1049283_676_1359_+		pti:PHATRDRAFT_14444	udp-n-acetylglucosamine n-acetylglucosaminyltransferase; K07441 beta-1,4-N-acetylglucosaminyltransferase [EC:2.4.1.141]	pti01100||pti00510	K07441	beta-1,4-N-acetylglucosaminyltransferase [EC:2.4.1.141]	N-Glycan biosynthesis || Various types of N-glycan biosynthesis || Metabolic pathways	2.4.1.141	B7G4Y9	KOG3339	Predicted glycosyltransferase	General function prediction only	POORLY CHARACTERIZED				NA	CAMPEP_0172368992-CAMNT_0013093753	78.77	PF08660.6: Oligosaccharide biosynthesis protein Alg14 like		Pseudo-nitzschia pungens cf. cingulata	-311169	NA	PF08660	Oligosaccharide biosynthesis protein Alg14 like					NA	2	0	0	0	0	0	0	0	0	0	0	0	0	0	0	2	2	3
contig_1049291_318_1685_-		tps:THAPSDRAFT_6456	hypothetical protein						B8C4D2								NA	CAMPEP_0199658426-CAMNT_0045516177	100	TIGR03695: menH_SHCHC: 2-succinyl-6-hydroxy-2,4-cyclohexadiene-1-carboxylate synthase PF12697.2: Alpha/beta hydrolase family PF12695.2: Alpha/beta hydrolase family		Pseudo-nitzschia australis, Strain 10249 10 AB	44445	NA	_GAP_||PF12697	_GAP_||PF12697					NA	0	1	0	0	0	0	0	0	0	0	0	0	0	0	0	8	0	45
contig_10492_126_356_-																	NA	CAMPEP_0197186300-CAMNT_0042637571	98.68	TIGR03346: chaperone_ClpB: ATP-dependent chaperone protein ClpB PF07724.9: AAA domain (Cdc48 subfamily) PF00004.24: ATPase family associated with various cellular activities (AAA)		Pseudo-nitzschia heimii, Strain UNC1101	476441	NA							NA	0	2	0	0	0	0	0	0	0	1	0	0	0	0	0	0	0	0
contig_1049306_249_941_-		pti:PHATRDRAFT_21548	hypothetical protein; K05658 ATP-binding cassette, subfamily B (MDR/TAP), member 1	pti02010	K05658	ATP-binding cassette, subfamily B (MDR/TAP), member 1 [EC:7.6.2.2]	ABC transporters || Bile secretion || MicroRNAs in cancer || Gastric cancer		B7G341								NA	CAMPEP_0116109666-CAMNT_0003602693	79.12	TIGR00958: 3a01208: antigen peptide transporter 2 PF00664.18: ABC transporter transmembrane region PF00005.22: ABC transporter		Pseudo-nitzschia delicatissima B596	-311199	NA							NA	1	0	2	0	0	0	0	0	0	7	2	0	0	0	0	0	0	0
contig_1049306_996_1859_-		pti:PHATRDRAFT_21548	hypothetical protein; K05658 ATP-binding cassette, subfamily B (MDR/TAP), member 1	pti02010	K05658	ATP-binding cassette, subfamily B (MDR/TAP), member 1 [EC:7.6.2.2]	ABC transporters || Bile secretion || MicroRNAs in cancer || Gastric cancer		B7G341	KOG0055	Multidrug/pheromone exporter, ABC superfamily	Secondary metabolites biosynthesis, transport and catabolism	METABOLISM				NA	CAMPEP_0197268046-CAMNT_0042733057	71.59	TIGR00958: 3a01208: antigen peptide transporter 2 PF00664.18: ABC transporter transmembrane region PF00005.22: ABC transporter		Pseudo-nitzschia delicatissima, Strain UNC1205	44447	NA	_GAP_||PF00664	_GAP_||ABC transporter transmembrane region			ABC		0	3	0	0	0	0	0	0	0	0	5	6	0	0	0	0	0	0	0
contig_1049382_126_821_-		pti:PHATRDRAFT_45891	hypothetical protein						B7FZ24								NA	CAMPEP_0199654944-CAMNT_0045511399	100			Pseudo-nitzschia australis, Strain 10249 10 AB	44445	NA							NA	1	0	0	0	0	0	0	0	0	1	0	0	0	0	0	7	6	19
contig_1049386_88_1248_-		pti:PHATRDRAFT_15948	hypothetical protein; K03783 purine-nucleoside phosphorylase [EC:2.4.2.1]	pti01100||pti00760||pti00240||pti00230||pti01110	K03783	purine-nucleoside phosphorylase [EC:2.4.2.1]	Purine metabolism || Pyrimidine metabolism || Nicotinate and nicotinamide metabolism || Metabolic pathways || Biosynthesis of secondary metabolites	2.4.2.1	B7GAT6								NA	e_gw1.629.66.1-Psemu1_scaffold_629	89.64		CAM_CRCL_14354	Pseudo-nitzschia multiseries	37319	NA	_GAP_||PF01048||_GAP_	_GAP_||Phosphorylase superfamily||_GAP_	_GAP_||TIGR01697||_GAP_	_GAP_||inosine guanosine and xanthosine phosphorylase family||_GAP_			NA	0	0	1	0	0	0	0	0	0	0	0	1	0	0	2	78	29	307
contig_1049390_1_1713_+																	NA	CAMPEP_0199759292-CAMNT_0045632979	99.82	PF14312.1: FG-GAP repeat		Pseudo-nitzschia fraudulenta, Strain WWA7	183588	NA							NA	0	1	0	0	0	0	0	0	0	20	15	0	2	41	14	2	3	25
contig_1049396_145_618_-		tps:THAPSDRAFT_22712	hypothetical protein						B8C2R5								NA	CAMPEP_0116103162-CAMNT_0003595253	80.15			Pseudo-nitzschia delicatissima B596	-311199	NA	_GAP_||PF00111	_GAP_||2Fe-2S iron-sulfur cluster binding domain					NA	1	0	0	0	0	0	0	0	0	7	0	0	0	0	0	0	0	0
contig_1049400_273_1007_-		tps:THAPS_23466	hypothetical protein						B5YN01								NA	CAMPEP_0172368260-CAMNT_0013092783	40.76	PF12695.2: Alpha/beta hydrolase family		Pseudo-nitzschia pungens cf. cingulata	-311169	NA							NA	1	0	2	0	0	0	0	0	0	4	0	3	4	12	13	3	4	0
contig_1049434_87_3479_-		pti:PHATRDRAFT_51848	myoC3; hypothetical protein						B7FXM4	KOG0160	Myosin class V heavy chain	Cytoskeleton	CELLULAR PROCESSES AND SIGNALING				NA	CAMPEP_0199664318-CAMNT_0045524241	99.82	PF00063.16: Myosin head (motor domain)		Pseudo-nitzschia australis, Strain 10249 10 AB	44445	NA	_GAP_||PF00063||_GAP_	_GAP_||Myosin head (motor domain)||_GAP_					NA	0	2	4	0	0	0	1	4	0	1	2	0	0	0	1	39	3	117
contig_1049485_177_3134_-		tps:THAPS_29000	hypothetical protein; K00888 phosphatidylinositol 4-kinase [EC:2.7.1.67]	tps01100||tps04070||tps00562	K00888	phosphatidylinositol 4-kinase A [EC:2.7.1.67]	Inositol phosphate metabolism || Metabolic pathways || MAPK signaling pathway - yeast || Phosphatidylinositol signaling system	2.7.1.67	B5YNL9								NA	CAMPEP_0199646008-CAMNT_0045498325	99.9	PF00454.22: Phosphatidylinositol 3- and 4-kinase PF00169.24: PH domain		Pseudo-nitzschia australis, Strain 10249 10 AB	44445	NA	_GAP_||PF00169||_GAP_||PF00454||_GAP_	_GAP_||PH domain||_GAP_||Phosphatidylinositol 3- and 4-kinase||_GAP_					NA	0	0	0	0	0	0	0	0	0	1	0	0	0	0	0	10	7	18
contig_1049495_305_1429_-																	NA	gm1.20683_g-Psemu1_scaffold_218	44.97		CAM_CRCL_4017311	Pseudo-nitzschia multiseries	37319	NA	_GAP_||PF03712||_GAP_	_GAP_||Copper type II ascorbate-dependent monooxygenase, C-terminal domain||_GAP_					NA	0	0	3	0	0	0	1	2	0	36	0	5	0	6	6	2	0	0
contig_1049520_195_2483_-										KOG2369	Lecithin:cholesterol acyltransferase (LCAT)/Acyl-ceramide synthase	Lipid transport and metabolism	METABOLISM				NA	CAMPEP_0172390646-CAMNT_0013121077	76.39	PF02450.10: Lecithin:cholesterol acyltransferase		Pseudo-nitzschia pungens	37318	NA	_GAP_||PF02450||_GAP_	_GAP_||Lecithin:cholesterol acyltransferase||_GAP_					NA	1	0	0	0	0	0	0	0	0	0	0	0	0	0	0	5	12	353
contig_1049521_1_609_-		pti:PHATRDRAFT_46321	hypothetical protein						B7G0T9								NA	estExt_fgenesh1_pm.C_2270002-Psemu1_scaffold_227	82.59			Pseudo-nitzschia multiseries	37319	NA	_GAP_||PF03208	_GAP_||PRA1 family protein					NA	3	3	3	0	0	0	0	0	0	14	7	0	2	4	14	0	0	0
contig_1049544_570_2936_-		pti:PHATRDRAFT_14177	hypothetical protein						B7G4E8	KOG0940	Ubiquitin protein ligase RSP5/NEDD4	Posttranslational modification, protein turnover, chaperones	CELLULAR PROCESSES AND SIGNALING				NA	CAMPEP_0199647132-CAMNT_0045499657	98.86	PF00632.20: HECT-domain (ubiquitin-transferase)		Pseudo-nitzschia australis, Strain 10249 10 AB	44445	NA	_GAP_||PF00632	_GAP_||HECT-domain (ubiquitin-transferase)					NA	0	0	3	0	0	0	0	0	0	6	0	0	0	0	1	14	39	123
contig_1049586_110_694_-																	NA	CAMPEP_0199809490-CAMNT_0045696869	42.42	TIGR01571: A_thal_Cys_rich: uncharacterized Cys-rich domain PF04749.12: PLAC8 family		Pseudo-nitzschia fraudulenta, Strain WWA7	183588	NA							NA	1	2	0	0	0	0	0	0	0	0	57	0	0	0	1	0	0	0
contig_1049706_104_1702_-		pbe:PB108856.00.0	hypothetical protein														NA	CAMPEP_0199669282-CAMNT_0045532419	99.8			Pseudo-nitzschia australis, Strain 10249 10 AB	44445	NA							NA	1	0	0	0	0	0	0	0	0	0	0	1	0	0	0	3	0	25
contig_1049798_109_1542_-		pti:PHATRDRAFT_3171	hypothetical protein						B7FP04	KOG2832	TFIIF-interacting CTD phosphatase, including NLI-interacting factor (involved in RNA polymerase II regulation)	Transcription	INFORMATION STORAGE AND PROCESSING				NA	CAMPEP_0199651892-CAMNT_0045506513	99.79	TIGR02251: HIF-SF_euk: dullard-like phosphatase domain PF03031.13: NLI interacting factor-like phosphatase		Pseudo-nitzschia australis, Strain 10249 10 AB	44445	NA	_GAP_||PF03031||_GAP_	_GAP_||NLI interacting factor-like phosphatase||_GAP_					NA	0	1	0	0	0	0	0	0	0	1	0	0	0	0	4	0	0	18
contig_1049865_211_771_+																	NA	CAMPEP_0172382946-CAMNT_0013111025	58.14			Pseudo-nitzschia pungens	37318	NA							NA	0	1	0	0	0	0	0	0	0	0	0	2	2	0	6	72	13	128
contig_1049868_37_1617_-		pti:PHATRDRAFT_44938	hypothetical protein						B7FW64					chloro	gi169142767-NC_010358	Oenothera argillicola	3.00E-05	CAMPEP_0199756566-CAMNT_0045629929	47.83			Pseudo-nitzschia fraudulenta, Strain WWA7	183588	NA							NA	0	2	0	0	0	0	0	0	0	0	2	54	9	0	0	0	0	0
contig_1049902_124_1557_-		tps:THAPSDRAFT_3085	hypothetical protein						B8BWR9								NA	CAMPEP_0199650844-CAMNT_0045504937	99.37			Pseudo-nitzschia australis, Strain 10249 10 AB	44445	NA							NA	0	0	0	0	0	0	0	0	0	0	1	0	0	0	2	2	0	8
contig_104990_154_465_-																	NA	contig_248_1_858-PseuNitz454	47.47		CAM_CRCL_4619329	Pseudo-nitzschia granii	476440	NA	PF11746	Protein of unknown function (DUF3303)					NA	0	0	0	0	0	0	1	6	2	0	0	0	2	0	0	0	0	0
contig_1050130_344_1348_-		pti:PHATRDRAFT_bd1421	hypothetical protein						B7S4A2					chloro	gi304322968-NC_014346	Floydiella terrestris	1.00E-04	CAMPEP_0199655182-CAMNT_0045511691	100	PF00063.16: Myosin head (motor domain)		Pseudo-nitzschia australis, Strain 10249 10 AB	44445	NA	_GAP_||PF00612||_GAP_	_GAP_||IQ calmodulin-binding motif||_GAP_					NA	0	1	4	3	0	0	0	0	0	1	2	2	0	0	7	17	3	71
contig_1050205_2_1060_+																	NA	CAMPEP_0197177826-CAMNT_0042627433	32.14	PF00026.18: Eukaryotic aspartyl protease		Pseudo-nitzschia heimii, Strain UNC1101	476441	NA							NA	0	0	0	0	16	0	3	1	1	5	8	0	0	0	0	0	2	0
contig_1050213_253_3015_+																	NA	CAMPEP_0199659628-CAMNT_0045517573	100	PF00933.16: Glycosyl hydrolase family 3 N terminal domain PF01915.17: Glycosyl hydrolase family 3 C-terminal domain		Pseudo-nitzschia australis, Strain 10249 10 AB	44445	NA	PF00933||_GAP_||PF01915||_GAP_||PF14310||_GAP_	Glycosyl hydrolase family 3 N terminal domain||_GAP_||Glycosyl hydrolase family 3 C terminal domain||_GAP_||PF14310||_GAP_					NA	0	0	0	0	0	2	0	0	0	0	0	0	0	0	0	8	13	460
contig_1050213_3233_3430_-		tps:THAPSDRAFT_21689	hypothetical protein						B8BXF1								NA	estExt_fgenesh1_pg.C_8610002-Psemu1_scaffold_861	55.38			Pseudo-nitzschia multiseries	37319	NA							NA	0	0	0	0	0	0	0	0	0	0	0	0	0	0	0	6	0	37
contig_1050301_2_1567_+																	NA	CAMPEP_0172370892-CAMNT_0013096345	57.25			Pseudo-nitzschia pungens cf. cingulata	-311169	NA							NA	0	0	0	0	0	0	0	0	0	0	4	10	45	22	12	4	0	0
contig_1050329_1_381_-		tps:THAPSDRAFT_23818	hypothetical protein; K07112		K07112	uncharacterized protein			B8C796								NA	CAMPEP_0172365830-CAMNT_0013089393	64.77	PF14241.1: Domain of unknown function (DUF4341) PF04143.9: Sulphur transport		Pseudo-nitzschia pungens cf. cingulata	-311169	NA	PF14241||_GAP_	PF14241||_GAP_					NA	1	0	0	0	0	0	0	0	0	0	0	0	0	0	0	0	1	20
contig_1050375_250_1491_+																	NA	CAMPEP_0199651444-CAMNT_0045505805	95.72			Pseudo-nitzschia australis, Strain 10249 10 AB	44445	NA							NA	0	0	0	0	0	0	0	0	0	0	0	0	1	0	0	8	8	45
contig_1050494_284_703_-		tps:THAPSDRAFT_264164	tom40-like protein; K11518 mitochondrial import receptor subunit TOM40		K11518	mitochondrial import receptor subunit TOM40	Amyotrophic lateral sclerosis (ALS)		B8CCD5								NA	CAMPEP_0199651186-CAMNT_0045505389	100	TIGR00989: 3a0801s07tom40: mitochondrial import receptor subunit PF01459.17: Eukaryotic porin		Pseudo-nitzschia australis, Strain 10249 10 AB	44445	NA							NA	0	0	0	0	0	0	0	0	0	0	0	0	0	0	0	4	0	0
contig_1050510_197_1225_-		tps:THAPSDRAFT_24158	hypothetical protein						B8C9B5								NA	CAMPEP_0199666652-CAMNT_0045527961	77.03	TIGR02245: HAD_IIID1: HAD hydrolase, family IIID PF03031.13: NLI interacting factor-like phosphatase		Pseudo-nitzschia australis, Strain 10249 10 AB	44445	NA	_GAP_||PF03031	_GAP_||NLI interacting factor-like phosphatase	_GAP_||TIGR02245	_GAP_||HAD hydrolase, family IIID			NA	0	0	3	0	0	0	0	0	0	0	0	12	34	7	0	0	0	0
contig_1050574_359_1780_-																	NA	CAMPEP_0199645938-CAMNT_0045498249	100			Pseudo-nitzschia australis, Strain 10249 10 AB	44445	NA							NA	0	0	0	0	0	0	0	0	0	0	0	0	0	0	0	2	8	53
contig_1050585_179_1459_-		vsp:VS_II0270	hypothetical protein						B7VQN8								NA	CAMPEP_0197269474-CAMNT_0042734639	70.94	PF00246.19: Zinc carboxypeptidase		Pseudo-nitzschia delicatissima, Strain UNC1205	44447	NA	_GAP_||PF00246||_GAP_	_GAP_||Zinc carboxypeptidase||_GAP_					NA	1	0	2	0	0	0	1	0	0	2	2	31	65	13	1	2	0	2
contig_1050608_87_2975_-		pti:PHATRDRAFT_46341	hypothetical protein						B7G0W3	KOG1418	Tandem pore domain K+ channel	Inorganic ion transport and metabolism	METABOLISM				NA	CAMPEP_0199655102-CAMNT_0045511595	100	PF07885.11: Ion channel		Pseudo-nitzschia australis, Strain 10249 10 AB	44445	NA	_GAP_||PF07885||_GAP_	_GAP_||Ion channel||_GAP_			VIC		0	5	0	0	0	0	0	0	0	0	0	0	0	0	0	1	6	4	73
contig_1050661_36_1040_-		pti:PHATRDRAFT_42479	hypothetical protein; K14713 solute carrier family 39 (zinc transporter), member 7		K14713	solute carrier family 39 (zinc transporter), member 7			B7FRF8	KOG2693	Putative zinc transporter	Inorganic ion transport and metabolism	METABOLISM				NA	CAMPEP_0199664444-CAMNT_0045524421	100	PF02535.17: ZIP Zinc transporter		Pseudo-nitzschia australis, Strain 10249 10 AB	44445	NA	PF02535||_GAP_	ZIP Zinc transporter||_GAP_			ZIP		0	6	0	0	0	0	0	0	0	0	0	0	0	2	0	0	3	0	43
contig_1050665_2_1969_-		pti:PHATRDRAFT_55114	hypothetical protein						B7GC53								NA	CAMPEP_0199658574-CAMNT_0045516345	99.7	PF00566.13: Rab-GTPase-TBC domain		Pseudo-nitzschia australis, Strain 10249 10 AB	44445	NA	_GAP_||PF00566||_GAP_	_GAP_||TBC domain||_GAP_					NA	0	0	0	0	0	0	0	0	0	0	0	0	1	0	1	2	0	7
contig_1050671_221_1132_-		rpf:Rpic12D_2347	hypothetical protein						C6BCD6								NA	CAMPEP_0199658572-CAMNT_0045516343	100	PF13548.1: Domain of unknown function (DUF4126)		Pseudo-nitzschia australis, Strain 10249 10 AB	44445	NA	PF13548||_GAP_	PF13548||_GAP_					NA	6	0	0	0	0	0	0	0	0	1	0	0	4	2	0	82	96	730
contig_1050688_273_1901_-		pti:PHATRDRAFT_28833	hypothetical protein; K06013 STE24 endopeptidase [EC:3.4.24.84]		K06013	STE24 endopeptidase [EC:3.4.24.84]	Terpenoid backbone biosynthesis || Biosynthesis of antibiotics	3.4.24.84	B7G3M3	KOG2719	Metalloprotease	General function prediction only	POORLY CHARACTERIZED				NA	CAMPEP_0199671192-CAMNT_0045535147	100	PF01435.13: Peptidase family M48		Pseudo-nitzschia australis, Strain 10249 10 AB	44445	NA	_GAP_||PF01435	_GAP_||Peptidase family M48					NA	5	1	0	0	0	0	0	0	0	4	0	0	2	0	4	31	5	193
contig_1050714_38_1507_-		mar:MAE_27810	short-chain dehydrogenase/reductase						B0JJG1								NA	CAMPEP_0197188516-CAMNT_0042640363	39.92			Pseudo-nitzschia heimii, Strain UNC1101	476441	NA	PF00668||_GAP_	Condensation domain||_GAP_					NA	0	0	0	0	0	0	0	0	0	2	1	15	29	13	9	0	0	0
contig_1050737_2_1195_-		tps:THAPSDRAFT_34809	KCT1; 3-ketoacyl-coa thiolase, mitochondrial (EC:2.3.1.16); K07508 acetyl-CoA acyltransferase 2 [EC:2.3.1.16]	tps01100||tps00280||tps00062||tps01110||tps00071	K07508	acetyl-CoA acyltransferase 2 [EC:2.3.1.16]	Fatty acid elongation || Fatty acid degradation || Valine, leucine and isoleucine degradation || Metabolic pathways || Biosynthesis of secondary metabolites || Biosynthesis of antibiotics || Fatty acid metabolism	2.3.1.16	B8C459	KOG1391	Acetyl-CoA acetyltransferase	Lipid transport and metabolism	METABOLISM	mito	EST_176_529_1-CN467559	Laminaria digitata	2.00E-47	estExt_Genewise1Plus.C_2470006-Psemu1_scaffold_247	98.96		CAM_CRCL_2134	Pseudo-nitzschia multiseries	37319	NA	PF00108||PF02803	Thiolase, N-terminal domain||Thiolase, C-terminal domain	TIGR01930	acetyl-CoA C-acetyltransferase			NA	0	0	2	0	0	0	0	0	0	7	1	0	4	13	13	80	5	12
contig_1050765_156_1259_+		btk:BT9727_3273	alcohol dehydrogenase, zinc-containing (EC:1.1.1.1); K00001 alcohol dehydrogenase [EC:1.1.1.1]	btk00625||btk01120||btk01110||btk01100||btk00626||btk00010||btk00071||btk00350	K00001	alcohol dehydrogenase [EC:1.1.1.1]	Glycolysis / Gluconeogenesis || Fatty acid degradation || Tyrosine metabolism || Chloroalkane and chloroalkene degradation || Naphthalene degradation || Retinol metabolism || Metabolism of xenobiotics by cytochrome P450 || Drug metabolism - cytochrome P450 || Metabolic pathways || Biosynthesis of secondary metabolites || Microbial metabolism in diverse environments || Biosynthesis of antibiotics …	1.1.1.1	Q6HFT1								NA	e_gw1.364.36.1-Psemu1_scaffold_364	98.87		CAM_CRCL_21440	Pseudo-nitzschia multiseries	37319	NA	_GAP_||PF08240||_GAP_||PF13602	_GAP_||Alcohol dehydrogenase GroES-like domain||_GAP_||PF13602					NA	0	0	1	0	0	0	0	0	0	2	0	0	2	12	18	155	4	0
contig_1050767_164_1234_-		pti:PHATRDRAFT_50481	hypothetical protein						B7GE86								NA	CAMPEP_0199650682-CAMNT_0045504741	100	PF00447.12: HSF-type DNA-binding		Pseudo-nitzschia australis, Strain 10249 10 AB	44445	NA	_GAP_||PF00447||_GAP_	_GAP_||HSF-type DNA-binding||_GAP_					NA	0	0	0	0	0	0	0	0	0	0	0	0	0	1	0	2	0	55
contig_1050770_2_715_-		pti:PHATRDRAFT_2542	hypothetical protein; K06916		K06916	cell division protein ZapE			B7GA86	KOG2383	Predicted ATPase	General function prediction only	POORLY CHARACTERIZED				NA	CAMPEP_0199662142-CAMNT_0045521033	100	PF03969.11: AFG1-like ATPase PF00036.27: EF hand		Pseudo-nitzschia australis, Strain 10249 10 AB	44445	NA	_GAP_||PF03969	_GAP_||AFG1-like ATPase					NA	0	0	0	0	0	0	0	0	0	0	0	0	0	2	0	1	2	4
contig_1050783_142_1593_-		pti:PHATRDRAFT_49445	hypothetical protein						B7GAL8								NA	estExt_Genewise1Plus.C_2190059-Psemu1_scaffold_219	99.59			Pseudo-nitzschia multiseries	37319	NA							NA	0	0	1	0	0	0	0	0	0	3	0	0	2	6	8	29	13	6
contig_1050784_214_1101_-																	NA	gm1.13982_g-Psemu1_scaffold_120	99.31			Pseudo-nitzschia multiseries	37319	NA							NA	1	0	0	0	0	0	0	0	0	0	0	0	0	4	2	69	12	4
contig_1050789_147_1271_+		pti:PHATRDRAFT_43169	hypothetical protein						B7FQV5								NA	fgenesh1_pg.8_#_31-Psemu1_scaffold_8	84.64		CAM_CRCL_27554	Pseudo-nitzschia multiseries	37319	NA	_GAP_||PF13460||_GAP_	_GAP_||PF13460||_GAP_					NA	1	0	0	0	0	0	0	0	0	3	0	0	0	0	0	5	0	31
contig_1050789_1484_2590_-		pti:PHATRDRAFT_32327	hypothetical protein						B7FQV2								NA	CAMPEP_0199674490-CAMNT_0045539211	99.43			Pseudo-nitzschia australis, Strain 10249 10 AB	44445	NA							NA	0	0	0	0	0	0	0	0	0	0	0	0	0	0	1	13	7	118
contig_1050790_2_1342_+		tps:THAPSDRAFT_22844	hypothetical protein						B8C3G8	KOG1362	Choline transporter-like protein	Lipid transport and metabolism	METABOLISM				NA	CAMPEP_0199663964-CAMNT_0045523733	99.78	PF04515.7: Plasma-membrane choline transporter		Pseudo-nitzschia australis, Strain 10249 10 AB	44445	NA	_GAP_||PF04515	_GAP_||Plasma-membrane choline transporter					NA	8	0	0	0	0	0	0	0	0	0	0	0	0	2	2	101	92	238
contig_1050796_192_1661_-										KOG1458	Fructose-1,6-bisphosphatase	Carbohydrate transport and metabolism	METABOLISM				NA	CAMPEP_0199672168-CAMNT_0045536491	100	PF00316.15: Fructose-1-6-bisphosphatase		Pseudo-nitzschia australis, Strain 10249 10 AB	44445	NA	_GAP_||PF00316||_GAP_	_GAP_||Fructose-1-6-bisphosphatase||_GAP_					NA	0	0	4	0	0	0	1	0	0	0	0	0	0	4	0	56	6	296
contig_1050801_3_650_-		pti:PHATRDRAFT_34898	hypothetical protein; K00761 uracil phosphoribosyltransferase [EC:2.4.2.9]	pti01100||pti00240	K00761	uracil phosphoribosyltransferase [EC:2.4.2.9]	Pyrimidine metabolism || Metabolic pathways	2.4.2.9	B7FX04								NA	CAMPEP_0199649516-CAMNT_0045503293	100	TIGR01091: upp: uracil phosphoribosyltransferase		Pseudo-nitzschia australis, Strain 10249 10 AB	44445	NA	_GAP_||PF14681	_GAP_||PF14681					NA	0	0	0	2	0	4	0	1	0	0	0	2	0	5	1	77	11	283
contig_1050807_227_1327_-		pti:PHATRDRAFT_45494	hypothetical protein						B7FXW1	KOG0873	C-4 sterol methyl oxidase	Lipid transport and metabolism	METABOLISM				NA	CAMPEP_0199650968-CAMNT_0045505097	99.45	PF04116.8: Fatty acid hydroxylase superfamily		Pseudo-nitzschia australis, Strain 10249 10 AB	44445	NA	_GAP_||PF04116||_GAP_	_GAP_||Fatty acid hydroxylase superfamily||_GAP_					NA	1	0	0	0	0	0	1	0	0	0	0	0	0	2	0	85	34	268
contig_1050809_353_1267_+		pti:PHATR_44152	hypothetical protein						B5Y5I3								NA	e_gw1.24.79.1-Psemu1_scaffold_24	97.39			Pseudo-nitzschia multiseries	37319	NA	_GAP_||PF04749	_GAP_||PLAC8 family	_GAP_||TIGR01571	_GAP_||uncharacterized Cys-rich domain			NA	2	0	0	0	0	0	0	0	0	0	0	0	0	10	0	26	8	1
contig_1050833_140_2074_-		tps:THAPSDRAFT_bd1945	hypothetical protein						B8LEW7								NA	CAMPEP_0199646868-CAMNT_0045499321	99.37	TIGR00756: PPR: pentatricopeptide repeat domain PF13041.1: PPR repeat family PF13812.1: Pentatricopeptide repeat domain		Pseudo-nitzschia australis, Strain 10249 10 AB	44445	NA	PF13041||PF13812||_GAP_||PF01535||PF13041||PF13812||_GAP_	PF13041||PF13812||_GAP_||PPR repeat||PF13041||PF13812||_GAP_	TIGR00756||_GAP_	pentatricopeptide repeat domain||_GAP_			NA	0	1	0	0	0	0	0	0	0	1	0	0	0	6	0	5	0	66
contig_1050841_153_2504_-		pti:PHATR_44112	hypothetical protein						B5Y5D7								NA	CAMPEP_0199671668-CAMNT_0045535725	100	TIGR00797: matE: MATE efflux family protein PF01554.13: MatE		Pseudo-nitzschia australis, Strain 10249 10 AB	44445	NA	_GAP_||PF01554||_GAP_	_GAP_||MatE||_GAP_					NA	10	0	1	0	0	0	0	0	1	0	0	0	0	1	4	33	31	329
contig_1050845_259_1314_-		pti:PHATRDRAFT_43352	hypothetical protein						B7FRY8	KOG1455	Lysophospholipase	Lipid transport and metabolism	METABOLISM				NA	e_gw1.1535.17.1-Psemu1_scaffold_1535	87.61		CAM_CRCL_4000791	Pseudo-nitzschia multiseries	37319	NA	_GAP_||PF12146||PF12697	_GAP_||Putative lysophospholipase||PF12697					NA	0	0	0	0	0	0	0	0	0	0	0	0	1	4	2	25	3	0
contig_1050859_140_1075_-		pti:PHATRDRAFT_bd706	hypothetical protein; K06693 26S proteasome non-ATPase regulatory subunit 9		K06693	26S proteasome non-ATPase regulatory subunit 9			B7S428	KOG3129	26S proteasome regulatory complex, subunit PSMD9	Posttranslational modification, protein turnover, chaperones	CELLULAR PROCESSES AND SIGNALING				NA	e_gw1.165.39.1-Psemu1_scaffold_165	100		CAM_CRCL_4004138	Pseudo-nitzschia multiseries	37319	NA							NA	0	0	1	0	0	0	0	0	0	0	0	0	0	11	22	47	10	10
contig_1050875_141_740_-		pti:PHATRDRAFT_44313	hypothetical protein						B7FTN7								NA	estExt_Genewise1Plus.C_3190027-Psemu1_scaffold_319	100		CAM_CRCL_4035009	Pseudo-nitzschia multiseries	37319	NA							NA	1	3	1	0	0	0	0	0	0	0	0	0	5	60	59	162	4	4
contig_1050877_32_1120_-		tps:THAPSDRAFT_2386	hypothetical protein						B8BU77								NA	CAMPEP_0199778444-CAMNT_0045660209	76.52	PF00334.14: Nucleoside diphosphate kinase		Pseudo-nitzschia fraudulenta, Strain WWA7	183588	NA							NA	1	0	1	0	0	0	0	0	0	0	0	0	0	3	2	55	6	102
contig_1050884_540_1043_-																	NA	estExt_Genemark1.C_110097-Psemu1_scaffold_11	99.39			Pseudo-nitzschia multiseries	37319	NA							NA	1	0	0	0	0	0	0	0	0	0	0	0	2	9	0	26	23	5
contig_1050889_28_1071_-		pti:PHATRDRAFT_45630	hypothetical protein						B7FYC0	KOG1444	Nucleotide-sugar transporter VRG4/SQV-7	Carbohydrate transport and metabolism	METABOLISM				NA	e_gw1.22.69.1-Psemu1_scaffold_22	99.71		CAM_CRCL_4030765	Pseudo-nitzschia multiseries	37319	NA	PF00892||_GAP_	EamA-like transporter family||_GAP_			DMT		0	10	0	0	0	0	0	0	0	0	0	0	0	1	8	35	58	0	5
contig_1050897_2_568_-		pti:PHATRDRAFT_38724	hypothetical protein						B7G6N7								NA	estExt_Genewise1.C_4680016-Psemu1_scaffold_468	91.53		CAM_CRCL_5994	Pseudo-nitzschia multiseries	37319	NA							NA	0	0	0	0	0	0	0	0	0	0	0	0	0	3	12	7	4	0
contig_1050904_210_1529_+		tps:THAPSDRAFT_22208	hypothetical protein						B8BZ35								NA	CAMPEP_0199671474-CAMNT_0045535499	100	TIGR02326: transamin_PhnW: 2-aminoethylphosphonate--pyruvate transaminase PF00266.14: Aminotransferase class-V		Pseudo-nitzschia australis, Strain 10249 10 AB	44445	NA	_GAP_||PF00266||_GAP_	_GAP_||Aminotransferase class-V||_GAP_					NA	0	4	0	0	0	0	0	2	0	0	0	0	0	6	2	128	51	501
contig_1050919_374_1831_-		pti:PHATRDRAFT_49027	hypothetical protein; K09773 hypothetical protein		K09773	[pyruvate, water dikinase]-phosphate phosphotransferase / [pyruvate, water dikinase] kinase [EC:2.7.4.28 2.7.11.33]			B7G989								NA	CAMPEP_0172369262-CAMNT_0013094123	85.11	PF03618.9: Kinase/pyrophosphorylase		Pseudo-nitzschia pungens cf. cingulata	-311169	NA	_GAP_||PF03618	_GAP_||Domain of unknown function (DUF299)					NA	0	0	1	0	0	0	0	0	0	0	0	0	2	26	4	53	18	8
contig_1050936_1129_1905_-		tps:THAPSDRAFT_261492	hypothetical protein						B8BV98	KOG3222	Inosine triphosphate pyrophosphatase	Nucleotide transport and metabolism	METABOLISM				NA	CAMPEP_0172408340-CAMNT_0013144465	87.98	TIGR00042: TIGR00042: non-canonical purine NTP pyrophosphatase, RdgB/HAM1 family PF01725.11: Ham1 family		Pseudo-nitzschia pungens	37318	NA	_GAP_||PF01725||_GAP_	_GAP_||Ham1 family||_GAP_					NA	0	0	0	0	0	0	0	0	0	2	0	1	2	1	8	11	10	88
contig_1050936_161_841_+		pti:PHATRDRAFT_49877	hypothetical protein						B7GC63								NA	CAMPEP_0199668796-CAMNT_0045531761	100			Pseudo-nitzschia australis, Strain 10249 10 AB	44445	NA							NA	3	0	0	0	0	0	0	0	0	0	0	0	0	1	2	2	0	5
contig_1050936_940_1065_+		pti:PHATRDRAFT_49877	hypothetical protein						B7GC63								NA	CAMPEP_0199668796-CAMNT_0045531761	100			Pseudo-nitzschia australis, Strain 10249 10 AB	44445	NA							NA	1	0	0	0	0	0	0	0	0	0	0	0	0	0	0	0	1	2
contig_1050949_293_694_-		pti:PHATRDRAFT_50437	hypothetical protein						B7GE44	KOG1012	Ca2+-dependent lipid-binding protein CLB1/vesicle protein vp115/Granuphilin A, contains C2 domain	General function prediction only	POORLY CHARACTERIZED				NA	CAMPEP_0199659294-CAMNT_0045517189	100	PF00168.25: C2 domain		Pseudo-nitzschia australis, Strain 10249 10 AB	44445	NA	PF00168||_GAP_	C2 domain||_GAP_					NA	0	2	0	0	0	0	0	0	0	0	0	0	4	3	29	240	374	1583
contig_1050956_289_1491_-		pti:PHATRDRAFT_19089	GEL3; gelosin/severin like protein; K05768 gelsolin		K05768	gelsolin	Fc gamma R-mediated phagocytosis || Regulation of actin cytoskeleton || Viral carcinogenesis		B7FUJ2								NA	CAMPEP_0199657852-CAMNT_0045515493	100	PF00626.17: Gelsolin repeat		Pseudo-nitzschia australis, Strain 10249 10 AB	44445	NA	_GAP_||PF00626	_GAP_||Gelsolin repeat					NA	0	0	0	0	0	0	0	0	0	0	0	2	0	0	6	68	34	366
contig_1050997_330_1433_-		pti:PHATRDRAFT_25433	hypothetical protein; K01365 cathepsin L [EC:3.4.22.15]	pti04145	K01365	cathepsin L [EC:3.4.22.15]	Autophagy - animal || Lysosome || Phagosome || Apoptosis || Antigen processing and presentation || Proteoglycans in cancer || Rheumatoid arthritis || Fluid shear stress and atherosclerosis	3.4.22.15	B7FSZ7	KOG1543	Cysteine proteinase Cathepsin L	Posttranslational modification, protein turnover, chaperones	CELLULAR PROCESSES AND SIGNALING				NA	CAMPEP_0199812232-CAMNT_0045700117	84.3	PF00112.18: Papain family cysteine protease PF08246.7: Cathepsin propeptide inhibitor domain (I29)		Pseudo-nitzschia fraudulenta, Strain WWA7	183588	NA	_GAP_||PF08246||_GAP_||PF00112	_GAP_||Cathepsin propeptide inhibitor domain (I29)||_GAP_||Papain family cysteine protease					NA	0	0	2	0	0	6	0	1	0	1	0	0	1	3	7	193	59	589
contig_10509_43_780_-																	NA	CAMPEP_0199657640-CAMNT_0045515239	99.58	TIGR00258: TIGR00258: inosine/xanthosine triphosphatase PF01931.13: Protein of unknown function DUF84		Pseudo-nitzschia australis, Strain 10249 10 AB	44445	NA	PF01931	Protein of unknown function DUF84					NA	0	1	0	0	0	0	0	0	0	0	0	0	0	0	0	6	0	28
contig_1051043_1_1092_-		tps:THAPSDRAFT_262059	hypothetical protein; K00963 UTP--glucose-1-phosphate uridylyltransferase [EC:2.7.7.9]	tps01100||tps00520||tps00052||tps01110||tps00040||tps00500	K00963	UTP--glucose-1-phosphate uridylyltransferase [EC:2.7.7.9]	Pentose and glucuronate interconversions || Galactose metabolism || Starch and sucrose metabolism || Amino sugar and nucleotide sugar metabolism || Metabolic pathways || Biosynthesis of antibiotics	2.7.7.9	B8C141								NA	CAMPEP_0199657698-CAMNT_0045515311	100	PF01704.13: UTP--glucose-1-phosphate uridylyltransferase		Pseudo-nitzschia australis, Strain 10249 10 AB	44445	NA	PF01704	UTP--glucose-1-phosphate uridylyltransferase					NA	0	3	4	0	0	0	1	0	0	5	4	0	0	0	8	13	4	37
contig_1051045_315_1460_-		pti:PHATRDRAFT_48778	hypothetical protein						B7G8C2	KOG0817	Acyl-CoA-binding protein	Lipid transport and metabolism	METABOLISM				NA	CAMPEP_0199777208-CAMNT_0045657547	74.37	PF00887.14: Acyl CoA binding protein		Pseudo-nitzschia fraudulenta, Strain WWA7	183588	NA	_GAP_||PF00887||_GAP_	_GAP_||Acyl CoA binding protein||_GAP_					NA	5	0	0	0	0	0	0	0	0	1	0	0	0	0	0	10	0	14
contig_1051075_226_564_+		pti:PHATRDRAFT_50120	hypothetical protein; K14965 protein dpy-30		K14965	protein dpy-30			B7GD09	KOG4109	Histone H3 (Lys4) methyltransferase complex, subunit CPS25/DPY-30	Transcription	INFORMATION STORAGE AND PROCESSING				NA	CAMPEP_0199674058-CAMNT_0045538733	100	PF05186.8: Dpy-30 motif		Pseudo-nitzschia australis, Strain 10249 10 AB	44445	NA	_GAP_||PF05186	_GAP_||Dpy-30 motif					NA	0	0	0	0	0	0	0	0	0	0	0	0	0	0	0	2	0	1
contig_1051077_169_1572_-																	NA	CAMPEP_0199672296-CAMNT_0045536711	100	TIGR00216: ispH_lytB: 4-hydroxy-3-methylbut-2-enyl diphosphate reductase PF02401.13: LytB protein		Pseudo-nitzschia australis, Strain 10249 10 AB	44445	NA	_GAP_||PF02401	_GAP_||LytB protein	_GAP_||TIGR00216	_GAP_||4-hydroxy-3-methylbut-2-enyl diphosphate reductase			NA	0	1	3	1	0	0	0	0	0	2	4	0	0	0	8	22	5	40
contig_1051101_196_1179_-		pti:PHATRDRAFT_46289	hypothetical protein; K07199 5'-AMP-activated protein kinase, regulatory beta subunit		K07199	5'-AMP-activated protein kinase, regulatory beta subunit	FoxO signaling pathway || AMPK signaling pathway || Longevity regulating pathway || Longevity regulating pathway - multiple species || Apelin signaling pathway || Tight junction || Circadian rhythm || Thermogenesis || Insulin signaling pathway || Adipocytokine signaling pathway || Oxytocin signaling pathway || Glucagon signaling pathway || Insulin resistance || Non-alcoholic fatty liver disease (…		B7G0Q5	KOG1616	Protein involved in Snf1 protein kinase complex assembly	Carbohydrate transport and metabolism	METABOLISM				NA	CAMPEP_0199651502-CAMNT_0045505891	100	PF04739.10: 5-AMP-activated protein kinase beta subunit, interation domain		Pseudo-nitzschia australis, Strain 10249 10 AB	44445	NA	_GAP_||PF04739	_GAP_||5'-AMP-activated protein kinase beta subunit, interation domain					NA	0	0	2	0	0	0	0	0	0	2	0	2	2	1	4	24	0	65
contig_1051102_201_2009_-																	NA	CAMPEP_0199653006-CAMNT_0045508607	100	PF00648.16: Calpain family cysteine protease		Pseudo-nitzschia australis, Strain 10249 10 AB	44445	NA	_GAP_||PF00648	_GAP_||Calpain family cysteine protease					NA	0	1	0	0	0	0	0	0	0	0	1	0	0	0	3	17	4	92
contig_1051108_25_1155_-		cre:CHLREDRAFT_184482	MKP6; MAP kinase phosphatase 6 (EC:3.1.3.48)						A8J277								NA	CAMPEP_0199667888-CAMNT_0045529771	99.71			Pseudo-nitzschia australis, Strain 10249 10 AB	44445	NA	_GAP_||PF00102||_GAP_	_GAP_||Protein-tyrosine phosphatase||_GAP_					NA	0	0	0	0	0	0	0	0	0	0	0	0	0	0	0	2	0	9
contig_1051111_480_1853_-																	NA	CAMPEP_0199661438-CAMNT_0045520007	100			Pseudo-nitzschia australis, Strain 10249 10 AB	44445	NA							NA	1	0	0	0	0	0	0	0	0	0	0	2	0	0	2	94	50	336
contig_1051174_2_913_-		sur:STAUR_2177	carbonate dehydratase (EC:4.2.1.1)						Q08Y26								NA	CAMPEP_0199647102-CAMNT_0045499621	98.36	TIGR00815: sulP: sulfate permease PF00916.15: Sulfate transporter family PF13792.1: Sulfate transporter N-terminal domain with GLY motif		Pseudo-nitzschia australis, Strain 10249 10 AB	44445	NA	_GAP_||PF13792||PF00916	_GAP_||PF13792||Sulfate transporter family			SulP		0	3	0	0	0	0	0	0	0	0	0	0	0	0	0	0	0	3	8
contig_105118_3_263_-		pti:PHATRDRAFT_19579	hypothetical protein; K03495 glucose inhibited division protein A		K03495	tRNA uridine 5-carboxymethylaminomethyl modification enzyme			B7FWE8								NA	CAMPEP_0172413444-CAMNT_0013149711	60.71	TIGR00136: gidA: tRNA uridine 5-carboxymethylaminomethyl modification enzyme GidA PF01134.17: Glucose inhibited division protein A PF13932.1: GidA associated domain 3		Pseudo-nitzschia pungens	37318	NA							NA	0	0	0	0	0	0	0	3	2	0	0	0	0	0	0	0	0	0
contig_1051200_347_751_-																	NA	fgenesh1_kg.1059_#_1_#_705_1_CCCI_CCOA_CCOB_CCOC_CFAP_CFAS-Psemu1_scaffold_1059	43.36			Pseudo-nitzschia multiseries	37319	NA							NA	1	0	0	0	0	0	0	0	0	0	0	0	0	1	3	32	25	109
contig_1051206_265_1029_-		tps:THAPSDRAFT_21348	hypothetical protein						B8BUT8								NA	CAMPEP_0199663944-CAMNT_0045523707	100			Pseudo-nitzschia australis, Strain 10249 10 AB	44445	NA							NA	0	0	2	0	0	0	0	0	0	4	0	0	0	0	6	13	0	70
contig_1051210_217_2724_+		tps:THAPS_10814	hypothetical protein						B5YLK6								NA	CAMPEP_0199661736-CAMNT_0045520483	99.52			Pseudo-nitzschia australis, Strain 10249 10 AB	44445	NA							NA	0	1	0	0	0	0	0	0	0	0	0	0	0	0	1	1	1	14
contig_1051264_353_1759_+		pti:PHATRDRAFT_40891	hypothetical protein						B7GCP6								NA	CAMPEP_0199760614-CAMNT_0045634437	73.3			Pseudo-nitzschia fraudulenta, Strain WWA7	183588	NA							NA	0	0	0	0	0	0	0	0	1	0	0	0	0	0	0	0	8	22
contig_1051300_541_2058_-		pti:PHATRDRAFT_43261	hypothetical protein						B7FR59								NA	fgenesh1_pm.184_#_25-Psemu1_scaffold_184	62.79			Pseudo-nitzschia multiseries	37319	NA							NA	0	0	0	0	0	0	0	0	1	0	0	0	0	0	0	13	4	180
contig_1051305_103_840_+		tps:THAPSDRAFT_261602	hypothetical protein; K11996 adenylyltransferase and sulfurtransferase	tps04122	K11996	adenylyltransferase and sulfurtransferase [EC:2.7.7.80 2.8.1.11]	Sulfur relay system		B8BVZ8	KOG2017	Molybdopterin synthase sulfurylase	Coenzyme transport and metabolism	METABOLISM	chloro	gi90994527-NC_007932	Pyropia yezoensis	2.00E-39	fgenesh1_pm.5_#_4-Psemu1_scaffold_5	100		CAM_CRCL_4003153	Pseudo-nitzschia multiseries	37319	NA	_GAP_||PF00899	_GAP_||ThiF family					NA	1	0	0	0	0	0	0	0	0	1	0	0	2	0	18	17	4	3
contig_1051307_143_988_-		tps:THAPS_35531	hypothetical protein						B5YNU3	KOG1080	Histone H3 (Lys4) methyltransferase complex, subunit SET1 and related methyltransferases	Chromatin structure and dynamics	INFORMATION STORAGE AND PROCESSING				NA	CAMPEP_0199649708-CAMNT_0045503539	100	PF00856.23: SET domain PF00439.20: Bromodomain		Pseudo-nitzschia australis, Strain 10249 10 AB	44445	NA	_GAP_||PF00856||_GAP_	_GAP_||SET domain||_GAP_					NA	0	0	0	0	0	0	0	0	0	0	0	0	0	0	0	1	0	12
contig_1051308_109_807_+		pti:PHATRDRAFT_24069	hypothetical protein						B7GE24								NA	CAMPEP_0199662778-CAMNT_0045522169	100	TIGR03570: NeuD_NnaD: sugar O-acyltransferase, sialic acid O-acetyltransferase NeuD family PF00132.19: Bacterial transferase hexapeptide (six repeats)		Pseudo-nitzschia australis, Strain 10249 10 AB	44445	NA	_GAP_||PF00132||_GAP_	_GAP_||Bacterial transferase hexapeptide (three repeats)||_GAP_					NA	0	1	2	0	1	0	0	0	0	0	0	0	0	4	1	14	4	44
contig_1051311_50_2695_-		pti:PHATRDRAFT_45163	hypothetical protein						B7FWN8								NA	CAMPEP_0199668264-CAMNT_0045530547	100	PF03385.12: Protein of unknown function, DUF288		Pseudo-nitzschia australis, Strain 10249 10 AB	44445	NA	_GAP_||PF03385||_GAP_	_GAP_||Protein of unknown function, DUF288||_GAP_					NA	0	0	0	0	0	0	0	0	0	0	0	0	0	2	0	20	0	39
contig_1051312_268_3126_-		tps:THAPS_23587	hypothetical protein; K10691 E3 ubiquitin-protein ligase UBR4 [EC:6.3.2.19]		K10691	E3 ubiquitin-protein ligase UBR4 [EC:2.3.2.27]	Human papillomavirus infection || Viral carcinogenesis	6.3.2.19	B5YNP1	KOG1776	Zn-binding protein Push	Signal transduction mechanisms	CELLULAR PROCESSES AND SIGNALING				NA	CAMPEP_0199649998-CAMNT_0045503869	99.58	PF06839.7: GRF zinc finger		Pseudo-nitzschia australis, Strain 10249 10 AB	44445	NA							NA	0	0	0	0	0	0	0	0	0	0	0	0	0	1	0	2	0	17
contig_1051313_228_1865_-		pti:PHATRDRAFT_45715	hypothetical protein						B7FZI9								NA	CAMPEP_0199670984-CAMNT_0045534893	99.81	TIGR00435: cysS: cysteine--tRNA ligase		Pseudo-nitzschia australis, Strain 10249 10 AB	44445	NA							NA	1	0	0	0	0	0	0	0	0	0	0	0	0	0	0	15	0	125
contig_1051315_621_1436_-																	NA	CAMPEP_0199662770-CAMNT_0045522157	98.9			Pseudo-nitzschia australis, Strain 10249 10 AB	44445	NA							NA	0	0	0	0	0	0	0	0	0	0	0	0	0	0	0	2	3	63
contig_1051318_504_2330_-		tps:THAPSDRAFT_22017	hypothetical protein						B8BWH1								NA	CAMPEP_0199661970-CAMNT_0045520795	99.44			Pseudo-nitzschia australis, Strain 10249 10 AB	44445	NA							NA	4	18	17	12	42	15	50	53	85	25	41	11	28	85	179	92	10	66
contig_1051321_178_1236_+		tps:THAPSDRAFT_27187	TAL1_1; transaldolase (EC:2.2.1.2); K00616 transaldolase [EC:2.2.1.2]	tps01100||tps01110||tps00030	K00616	transaldolase [EC:2.2.1.2]	Pentose phosphate pathway || Metabolic pathways || Biosynthesis of secondary metabolites || Microbial metabolism in diverse environments || Biosynthesis of antibiotics || Carbon metabolism || Biosynthesis of amino acids	2.2.1.2	B8BVA0								NA	CAMPEP_0199672192-CAMNT_0045536521	100	TIGR00874: talAB: transaldolase PF00923.14: Transaldolase		Pseudo-nitzschia australis, Strain 10249 10 AB	44445	NA	_GAP_||PF00923	_GAP_||Transaldolase	TIGR00874	transaldolase			NA	0	0	1	0	0	0	0	0	1	3	0	2	0	3	1	41	8	314
contig_1051322_76_837_-		tps:THAPSDRAFT_2916	hypothetical protein						B8BVQ2								NA	CAMPEP_0199654928-CAMNT_0045511373	100	PF03070.11: TENA/THI-4/PQQC family		Pseudo-nitzschia australis, Strain 10249 10 AB	44445	NA	PF03070	TENA/THI-4/PQQC family					NA	0	0	0	0	0	0	0	0	0	0	0	0	0	0	0	14	0	10
contig_1051324_655_2739_-		pti:PHATR_43911	hypothetical protein						B5Y4R2								NA	CAMPEP_0172390518-CAMNT_0013120917	63.26			Pseudo-nitzschia pungens	37318	NA							NA	1	0	0	0	0	0	0	0	0	0	0	0	0	0	0	17	8	100
contig_1051325_176_499_-		pti:PHATRDRAFT_37212	hypothetical protein						B7G2F9	KOG1861	Leucine permease transcriptional regulator	Transcription	INFORMATION STORAGE AND PROCESSING				NA	CAMPEP_0199647468-CAMNT_0045500131	100	PF03399.11: SAC3/GANP/Nin1/mts3/eIF-3 p25 family		Pseudo-nitzschia australis, Strain 10249 10 AB	44445	NA	PF03399||_GAP_	SAC3/GANP/Nin1/mts3/eIF-3 p25 family||_GAP_					NA	0	0	0	0	0	0	0	0	0	0	0	0	0	0	0	4	0	2
contig_1051325_635_1579_-		pti:PHATRDRAFT_37212	hypothetical protein						B7G2F9	KOG1861	Leucine permease transcriptional regulator	Transcription	INFORMATION STORAGE AND PROCESSING				NA	CAMPEP_0199647468-CAMNT_0045500131	100	PF03399.11: SAC3/GANP/Nin1/mts3/eIF-3 p25 family		Pseudo-nitzschia australis, Strain 10249 10 AB	44445	NA	_GAP_||PF03399	_GAP_||SAC3/GANP/Nin1/mts3/eIF-3 p25 family					NA	0	0	0	0	0	0	0	0	0	0	0	0	0	0	0	0	0	11
contig_1051330_2_463_+		pti:PHATRDRAFT_33007	hypothetical protein						B7FT92								NA	CAMPEP_0199656344-CAMNT_0045513209	100			Pseudo-nitzschia australis, Strain 10249 10 AB	44445	NA							NA	0	0	0	0	0	0	0	0	0	0	0	0	0	0	0	2	0	7
contig_1051330_648_1397_-		pti:PHATRDRAFT_43748	hypothetical protein						B7FTB9								NA	e_gw1.71.121.1-Psemu1_scaffold_71	71.48		CAM_CRCL_119	Pseudo-nitzschia multiseries	37319	NA	_GAP_||PF01467||_GAP_	_GAP_||Cytidylyltransferase||_GAP_	_GAP_||TIGR00125||_GAP_	_GAP_||cytidyltransferase-related domain||_GAP_			NA	1	0	0	0	0	0	0	0	0	1	0	0	0	0	1	9	0	8
contig_1051334_217_2202_-																	NA	CAMPEP_0199659954-CAMNT_0045517949	100			Pseudo-nitzschia australis, Strain 10249 10 AB	44445	NA							NA	0	0	0	0	0	0	0	0	0	0	0	0	0	0	0	24	22	119
contig_1051335_138_2006_-		tps:THAPS_23481	hypothetical protein						B5YN33	KOG4157	beta-1,6-N-acetylglucosaminyltransferase, contains WSC domain	Carbohydrate transport and metabolism	METABOLISM				NA	CAMPEP_0199664860-CAMNT_0045525085	100	PF00685.22: Sulfotransferase domain		Pseudo-nitzschia australis, Strain 10249 10 AB	44445	NA	_GAP_||PF00685||_GAP_	_GAP_||Sulfotransferase domain||_GAP_					NA	0	0	1	0	0	0	0	0	1	0	0	0	0	0	0	8	3	86
contig_1051337_326_1273_-		pti:PHATRDRAFT_34631	hypothetical protein						B7FW88								NA	CAMPEP_0172365380-CAMNT_0013088647	79.87			Pseudo-nitzschia pungens cf. cingulata	-311169	NA							NA	3	1	0	0	0	0	0	0	0	0	0	0	0	0	2	7	0	26
contig_1051338_164_1999_+		pti:PHATRDRAFT_55128	hypothetical protein						B7GCL3	KOG1347	Uncharacterized membrane protein, predicted efflux pump	General function prediction only	POORLY CHARACTERIZED				NA	CAMPEP_0199671174-CAMNT_0045535129	100	TIGR00797: matE: MATE efflux family protein PF01554.13: MatE		Pseudo-nitzschia australis, Strain 10249 10 AB	44445	NA	_GAP_||PF01554||PF14667||PF01554||_GAP_	_GAP_||MatE||PF14667||MatE||_GAP_	_GAP_||TIGR00797||_GAP_	_GAP_||MATE efflux family protein||_GAP_	MOP (MATE)		0	13	0	0	0	0	0	0	0	0	0	0	0	0	0	0	41	2	230
contig_1051342_175_852_-																	NA	CAMPEP_0199656188-CAMNT_0045512979	100			Pseudo-nitzschia australis, Strain 10249 10 AB	44445	NA							NA	0	0	0	0	0	0	0	0	0	0	0	0	0	0	0	6	0	85
contig_1051344_136_1380_-		tps:THAPSDRAFT_bd635	hypothetical protein						B8LDY9								NA	fgenesh1_kg.1257_#_1_#_5145_1_CCCI_CCOA_CCOB_CCOC_CFAP_CFAS-Psemu1_scaffold_1257	76.19			Pseudo-nitzschia multiseries	37319	NA							NA	1	0	0	0	0	0	0	0	0	0	0	0	0	4	0	71	7	292
contig_1051346_3_1325_+																	NA	CAMPEP_0199657910-CAMNT_0045515563	98.85			Pseudo-nitzschia australis, Strain 10249 10 AB	44445	NA							NA	0	0	0	0	0	0	0	0	0	0	0	0	0	0	0	18	0	8
contig_1051347_195_4628_-		pti:PHATRDRAFT_46608	hypothetical protein						B7G1U8	KOG1824	TATA-binding protein-interacting protein	General function prediction only	POORLY CHARACTERIZED				NA	CAMPEP_0199659964-CAMNT_0045517963	98.84	PF08623.5: TATA-binding protein interacting (TIP20) PF02985.17: HEAT repeat		Pseudo-nitzschia australis, Strain 10249 10 AB	44445	NA	_GAP_||PF08623	_GAP_||TATA-binding protein interacting (TIP20)					NA	0	0	2	0	0	0	0	0	0	0	0	0	0	0	0	15	12	93
contig_1051348_36_2099_-		pti:PHATRDRAFT_42590	hypothetical protein						B7FNU8								NA	CAMPEP_0172386038-CAMNT_0013115279	76.3	PF00856.23: SET domain		Pseudo-nitzschia pungens	37318	NA	_GAP_||PF00856||_GAP_	_GAP_||SET domain||_GAP_					NA	0	1	0	0	0	0	0	0	0	0	0	0	0	0	1	11	0	17
contig_1051350_191_310_-																	NA	CAMPEP_0199661302-CAMNT_0045519809	100			Pseudo-nitzschia australis, Strain 10249 10 AB	44445	NA							NA	0	0	0	0	0	0	0	0	0	0	0	0	0	0	0	4	0	1
contig_1051350_345_2537_-																	NA	CAMPEP_0199661302-CAMNT_0045519809	99.59			Pseudo-nitzschia australis, Strain 10249 10 AB	44445	NA							NA	3	0	0	0	0	0	0	0	0	0	0	0	0	2	2	43	6	15
contig_1051351_101_1801_-		pti:PHATRDRAFT_35311	hypothetical protein; K14312 nuclear pore complex protein Nup155	pti03013	K14312	nuclear pore complex protein Nup155	RNA transport		B7FY57	KOG1900	Nuclear pore complex, Nup155 component (D Nup154, sc Nup157/Nup170)	Nuclear structure	CELLULAR PROCESSES AND SIGNALING				NA	CAMPEP_0199658224-CAMNT_0045515937	100			Pseudo-nitzschia australis, Strain 10249 10 AB	44445	NA	_GAP_||PF03177||_GAP_	_GAP_||Non-repetitive/WGA-negative nucleoporin C-terminal||_GAP_					NA	0	0	0	0	0	0	0	0	0	0	0	0	0	0	2	9	0	14
contig_1051352_119_2008_-		pti:PHATRDRAFT_47164	hypothetical protein						B7G2Q2								NA	CAMPEP_0199647552-CAMNT_0045500257	96.57	PF11397.3: Glycosyltransferase (GlcNAc)		Pseudo-nitzschia australis, Strain 10249 10 AB	44445	NA	_GAP_||PF11397	_GAP_||Glycosyltransferase (GlcNAc)					NA	2	0	0	0	0	0	1	0	0	1	0	0	0	1	1	6	4	16
contig_1051353_214_1320_-		pti:PHATRDRAFT_37254	hypothetical protein						B7G2K1	KOG3627	Trypsin	Amino acid transport and metabolism	METABOLISM				NA	CAMPEP_0199662730-CAMNT_0045522079	100	PF00089.21: Trypsin		Pseudo-nitzschia australis, Strain 10249 10 AB	44445	NA	PF00089||_GAP_	Trypsin||_GAP_					NA	0	0	0	0	0	0	0	0	0	0	0	0	0	0	0	12	2	52
contig_1051355_427_696_-																	NA	CAMPEP_0199666562-CAMNT_0045527853	100			Pseudo-nitzschia australis, Strain 10249 10 AB	44445	NA							NA	0	0	0	0	0	0	0	0	0	0	0	0	0	4	0	26	5	96
contig_1051357_266_976_-																	NA	estExt_Genemark1.C_320033-Psemu1_scaffold_32	36.27			Pseudo-nitzschia multiseries	37319	NA							NA	1	0	0	1	0	2	0	0	0	0	0	0	0	0	0	65	14	134
contig_1051358_350_1186_-		bbt:BBta_7242	putative flagellar hook protein FlgE; K02390 flagellar hook protein FlgE	bbt02040	K02390	flagellar hook protein FlgE	Flagellar assembly		A5ESH5								NA	CAMPEP_0199646392-CAMNT_0045498747	100			Pseudo-nitzschia australis, Strain 10249 10 AB	44445	NA							NA	4	0	0	0	0	0	0	0	0	0	0	0	0	0	0	16	10	55
contig_1051359_92_1609_-		pti:PHATRDRAFT_43106	hypothetical protein						B7FQM8	KOG2667	COPII vesicle protein	Intracellular trafficking, secretion, and vesicular transport	CELLULAR PROCESSES AND SIGNALING				NA	CAMPEP_0199659380-CAMNT_0045517285	99.77	TIGR01130: ER_PDI_fam: protein disulfide isomerases PF00085.15: Thioredoxin PF07970.7: Endoplasmic reticulum vesicle transporter		Pseudo-nitzschia australis, Strain 10249 10 AB	44445	NA	PF13850||_GAP_||PF00085||PF07970	PF13850||_GAP_||Thioredoxin||Endoplasmic reticulum vesicle transporter					NA	1	0	0	0	0	0	0	0	0	0	0	0	0	0	0	12	0	10
contig_1051361_259_2652_-		pti:PHATRDRAFT_50517	hypothetical protein						B7GEC6								NA	CAMPEP_0199660696-CAMNT_0045518929	99.49			Pseudo-nitzschia australis, Strain 10249 10 AB	44445	NA							NA	0	0	0	0	0	0	0	0	0	0	0	0	0	0	0	8	4	56
contig_1051364_2_1282_-																	NA	CAMPEP_0199651142-CAMNT_0045505315	99.06	PF03330.13: Rare lipoprotein A (RlpA)-like double-psi beta-barrel		Pseudo-nitzschia australis, Strain 10249 10 AB	44445	NA	_GAP_||PF03330||_GAP_	_GAP_||Rare lipoprotein A (RlpA)-like double-psi beta-barrel||_GAP_					NA	0	1	0	0	0	0	0	0	0	0	0	0	0	0	0	6	2	2
contig_1051365_155_1231_-		pti:PHATRDRAFT_41130	hypothetical protein						B7GDD3								NA	CAMPEP_0199660070-CAMNT_0045518101	100	PF09335.6: SNARE associated Golgi protein		Pseudo-nitzschia australis, Strain 10249 10 AB	44445	NA	_GAP_||PF09335||_GAP_	_GAP_||SNARE associated Golgi protein||_GAP_					NA	6	0	0	0	0	6	0	0	0	0	0	0	2	0	0	53	31	219
contig_1051366_2_838_-																	NA	CAMPEP_0199652536-CAMNT_0045507667	100	TIGR03598: GTPase_YsxC: ribosome biogenesis GTP-binding protein YsxC PF01926.18: 50S ribosome-binding GTPase		Pseudo-nitzschia australis, Strain 10249 10 AB	44445	NA							NA	0	0	0	0	0	0	0	0	0	0	0	0	0	0	2	2	2	8
contig_1051368_567_2396_-		pti:PHATRDRAFT_13606	hypothetical protein						B7G234								NA	CAMPEP_0199652022-CAMNT_0045506781	100	PF06437.6: IMP-specific 5-nucleotidase		Pseudo-nitzschia australis, Strain 10249 10 AB	44445	NA	PF06437||_GAP_	IMP-specific 5'-nucleotidase||_GAP_					NA	0	0	3	0	0	0	0	0	0	0	0	0	1	0	0	12	4	60
contig_1051369_374_769_-		pti:PHATRDRAFT_39090	Rbx1; hypothetical protein; K03868 RING-box protein 1	pti04141||pti03420||pti04120	K03868	RING-box protein 1 [EC:2.3.2.32]	Nucleotide excision repair || HIF-1 signaling pathway || Cell cycle || Cell cycle - yeast || Oocyte meiosis || Ubiquitin mediated proteolysis || Protein processing in endoplasmic reticulum || Wnt signaling pathway || Hedgehog signaling pathway - fly || TGF-beta signaling pathway || Circadian rhythm || Human immunodeficiency virus 1 infection || Pathways in cancer || Renal cell carcinoma		B7G7T1	KOG2930	SCF ubiquitin ligase, Rbx1 component	Posttranslational modification, protein turnover, chaperones	CELLULAR PROCESSES AND SIGNALING				NA	CAMPEP_0199655030-CAMNT_0045511509	100	PF12678.2: RING-H2 zinc finger PF12861.2: Anaphase-promoting complex subunit 11 RING-H2 finger		Pseudo-nitzschia australis, Strain 10249 10 AB	44445	NA	_GAP_||PF12678	_GAP_||RING-H2 zinc finger					NA	0	0	1	0	0	0	0	0	0	2	0	0	0	1	0	41	14	59
contig_1051370_296_1372_-		pti:PHATRDRAFT_14327	hypothetical protein						B7G4N2	KOG1605	TFIIF-interacting CTD phosphatase, including NLI-interacting factor (involved in RNA polymerase II regulation)	Transcription	INFORMATION STORAGE AND PROCESSING				NA	CAMPEP_0199657856-CAMNT_0045515497	100	TIGR02251: HIF-SF_euk: dullard-like phosphatase domain PF03031.13: NLI interacting factor-like phosphatase		Pseudo-nitzschia australis, Strain 10249 10 AB	44445	NA	_GAP_||PF03031||_GAP_	_GAP_||NLI interacting factor-like phosphatase||_GAP_					NA	0	0	0	0	0	0	0	0	0	0	0	0	0	0	0	19	2	76
contig_1051373_1_942_+																	NA	CAMPEP_0172408736-CAMNT_0013144879	44.3	PF12799.2: Leucine Rich repeats (2 copies) PF13855.1: Leucine rich repeat		Pseudo-nitzschia pungens	37318	NA	PF13516||_GAP_||PF00560||_GAP_	PF13516||_GAP_||Leucine Rich Repeat||_GAP_					NA	0	1	0	0	0	0	0	0	0	0	0	0	0	0	0	11	1	21
contig_1051375_505_2466_-																	NA	CAMPEP_0199655460-CAMNT_0045512017	99.39	PF12799.2: Leucine Rich repeats (2 copies) PF00560.28: Leucine Rich Repeat		Pseudo-nitzschia australis, Strain 10249 10 AB	44445	NA	_GAP_||PF00560||PF12799||_GAP_||PF13855||_GAP_||PF00560||_GAP_	_GAP_||Leucine Rich Repeat||PF12799||_GAP_||Leucine rich repeat||_GAP_||Leucine Rich Repeat||_GAP_					NA	0	0	0	0	0	0	0	0	0	1	0	0	0	0	0	7	0	18
contig_1051376_466_1671_+		tps:THAPSDRAFT_4985	hypothetical protein						B8C1M7								NA	CAMPEP_0199656414-CAMNT_0045513313	99.25			Pseudo-nitzschia australis, Strain 10249 10 AB	44445	NA							NA	1	0	0	0	0	0	0	0	0	4	0	2	0	0	2	7	38	436
contig_1051378_785_2098_-		tps:THAPSDRAFT_262659	hypothetical protein						B8C3X9	KOG3627	Trypsin	Amino acid transport and metabolism	METABOLISM				NA	CAMPEP_0199672914-CAMNT_0045537483	100	PF00089.21: Trypsin		Pseudo-nitzschia australis, Strain 10249 10 AB	44445	NA	_GAP_||PF00089||_GAP_	_GAP_||Trypsin||_GAP_					NA	1	0	0	0	0	1	0	0	0	0	0	1	0	0	2	81	41	362
contig_1051380_36_1361_-		pti:PHATRDRAFT_35118	hypothetical protein						B7FXL9								NA	CAMPEP_0172367326-CAMNT_0013091537	72.21	PF05118.10: Aspartyl/Asparaginyl beta-hydroxylase		Pseudo-nitzschia pungens cf. cingulata	-311169	NA	_GAP_||PF05118	_GAP_||Aspartyl/Asparaginyl beta-hydroxylase					NA	0	0	0	0	0	0	0	0	1	0	0	0	0	2	0	8	0	8
contig_1051382_162_1178_-		ava:Ava_C0006	hypothetical protein						Q3M1M6								NA	CAMPEP_0199667052-CAMNT_0045528559	100	TIGR01934: MenG_MenH_UbiE: ubiquinone/menaquinone biosynthesis methyltransferase PF13847.1: Methyltransferase domain PF08241.7: Methyltransferase domain		Pseudo-nitzschia australis, Strain 10249 10 AB	44445	NA	_GAP_||PF13847||_GAP_	_GAP_||PF13847||_GAP_					NA	0	0	0	0	0	0	0	0	0	1	0	0	0	0	1	4	0	13
contig_1051383_405_860_-										KOG0907	Thioredoxin	Posttranslational modification, protein turnover, chaperones	CELLULAR PROCESSES AND SIGNALING	chloro	gi90994416-NC_007932	Pyropia yezoensis	4.00E-12	estExt_fgenesh1_pm.C_1660013-Psemu1_scaffold_166	86.79		CAM_CRCL_871	Pseudo-nitzschia multiseries	37319	NA	_GAP_||PF00085	_GAP_||Thioredoxin					NA	0	0	0	2	0	0	0	0	0	0	0	0	0	0	0	24	13	16
contig_1051385_340_1404_-		pti:PHATRDRAFT_47358	hypothetical protein						B7G329								NA	CAMPEP_0199661978-CAMNT_0045520803	99.19	PF04755.7: PAP_fibrillin		Pseudo-nitzschia australis, Strain 10249 10 AB	44445	NA	_GAP_||PF04755	_GAP_||PAP_fibrillin					NA	1	0	0	0	0	0	0	0	0	0	0	0	0	0	0	6	0	10
contig_1051387_153_1559_-		pti:PHATRDRAFT_46983	hypothetical protein						B7G219	KOG2568	Predicted membrane protein	Function unknown	POORLY CHARACTERIZED				NA	CAMPEP_0199670356-CAMNT_0045533929	100	PF06814.8: Lung seven transmembrane receptor		Pseudo-nitzschia australis, Strain 10249 10 AB	44445	NA	_GAP_||PF06814||_GAP_	_GAP_||Lung seven transmembrane receptor||_GAP_					NA	7	0	0	0	0	0	0	0	0	0	0	0	0	0	8	32	13	31
contig_1051388_2213_2470_-		pti:PHATRDRAFT_32071	hypothetical protein						B7FQ47								NA	CAMPEP_0172407186-CAMNT_0013143101	92.94	PF07466.6: Protein of unknown function (DUF1517)		Pseudo-nitzschia pungens	37318	NA	PF07466	Protein of unknown function (DUF1517)					NA	0	0	1	0	0	0	0	0	0	0	1	0	0	0	0	4	0	6
contig_1051388_264_1808_+		tps:THAPSDRAFT_42545	hypothetical protein						B8CDN3								NA	CAMPEP_0199669360-CAMNT_0045532513	100	PF02225.17: PA domain		Pseudo-nitzschia australis, Strain 10249 10 AB	44445	NA	_GAP_||PF02225||_GAP_	_GAP_||PA domain||_GAP_					NA	1	0	0	0	0	0	1	0	0	1	0	0	0	0	1	28	4	86
contig_1051390_184_1485_-		pti:PHATRDRAFT_45536	hypothetical protein						B7FY10								NA	CAMPEP_0199650056-CAMNT_0045503933	98.61	TIGR01982: UbiB: 2-polyprenylphenol 6-hydroxylase PF03109.11: ABC1 family		Pseudo-nitzschia australis, Strain 10249 10 AB	44445	NA							NA	0	0	1	2	0	0	0	0	0	2	0	0	0	0	0	9	0	5
contig_1051391_294_1787_-		pti:PHATRDRAFT_45818	hypothetical protein						B7FYS4								NA	CAMPEP_0199647658-CAMNT_0045500427	96.87	PF07690.11: Major Facilitator Superfamily PF13347.1: MFS/sugar transport protein		Pseudo-nitzschia australis, Strain 10249 10 AB	44445	NA	PF07690||_GAP_	Major Facilitator Superfamily||_GAP_			MFS	multidrug efflux	0	11	0	0	0	0	0	0	0	0	0	0	0	0	0	1	15	2	18
contig_1051394_77_4309_-		tps:THAPSDRAFT_23971	hypothetical protein						B8C846								NA	CAMPEP_0199650704-CAMNT_0045504767	99.71			Pseudo-nitzschia australis, Strain 10249 10 AB	44445	NA							NA	0	0	3	0	0	0	0	0	0	0	1	0	0	1	1	7	8	35
contig_1051397_302_1939_-										KOG1436	Dihydroorotate dehydrogenase	Nucleotide transport and metabolism	METABOLISM				NA	CAMPEP_0199650318-CAMNT_0045504261	99.8	TIGR01036: pyrD_sub2: dihydroorotate oxidase PF01180.16: Dihydroorotate dehydrogenase		Pseudo-nitzschia australis, Strain 10249 10 AB	44445	NA	_GAP_||PF01180||_GAP_	_GAP_||Dihydroorotate dehydrogenase||_GAP_	_GAP_||TIGR01036||_GAP_	_GAP_||dihydroorotate oxidase||_GAP_			NA	0	0	0	0	0	0	0	1	0	0	0	0	0	0	0	0	3	10
contig_1051398_1039_1446_-																	NA	CAMPEP_0199648888-CAMNT_0045502255	100	TIGR02167: Liste_lipo_26: bacterial surface protein 26-residue repeat PF03382.9: Mycoplasma protein of unknown function, DUF285		Pseudo-nitzschia australis, Strain 10249 10 AB	44445	NA							NA	0	0	0	0	0	0	0	0	0	0	0	0	0	0	0	5	0	9
contig_1051399_638_2986_-		nve:NEMVE_v1g103967	hypothetical protein						A7S4C3	KOG0061	Transporter, ABC superfamily (Breast cancer resistance protein)	Secondary metabolites biosynthesis, transport and catabolism	METABOLISM	chloro	gi11466697-NC_001319	Marchantia polymorpha	2.00E-24	CAMPEP_0199664902-CAMNT_0045525149	100	TIGR00955: 3a01204: pigment precursor permease PF01061.19: ABC-2 type transporter PF00005.22: ABC transporter		Pseudo-nitzschia australis, Strain 10249 10 AB	44445	NA	_GAP_||PF00005||_GAP_||PF01061||_GAP_	_GAP_||ABC transporter||_GAP_||ABC-2 type transporter||_GAP_			ABC		0	6	2	5	0	0	0	1	0	0	1	3	0	0	0	1	8	8	58
contig_1051401_110_5995_-		tps:THAPSDRAFT_24694	hypothetical protein						B8CBM3								NA	CAMPEP_0172377892-CAMNT_0013105603	70.86	PF08811.6: Protein of unknown function (DUF1800) PF07394.7: Protein of unknown function (DUF1501)		Pseudo-nitzschia pungens cf. cingulata	-311169	NA	PF04886||_GAP_||PF08811||_GAP_||PF07394||_GAP_	PT repeat||_GAP_||Protein of unknown function (DUF1800)||_GAP_||Protein of unknown function (DUF1501)||_GAP_					NA	0	0	1	0	0	0	0	0	0	0	0	1	4	2	0	116	45	602
contig_1051402_181_1473_+		pti:PHATRDRAFT_49777	hypothetical protein						B7GBV3								NA	CAMPEP_0199659712-CAMNT_0045517663	99.76	PF00248.16: Aldo/keto reductase family		Pseudo-nitzschia australis, Strain 10249 10 AB	44445	NA	_GAP_||PF00248	_GAP_||Aldo/keto reductase family					NA	0	0	0	0	0	0	0	0	0	0	0	0	0	0	0	17	1	21
contig_1051406_687_1811_+		pti:PHATRDRAFT_31367	hypothetical protein						B7GEN5								NA	CAMPEP_0199661242-CAMNT_0045519721	98.86	TIGR03997: mycofact_OYE_2: mycofactocin system FadH/OYE family oxidoreductase 2 PF00724.15: NADH:flavin oxidoreductase / NADH oxidase family PF07992.9: Pyridine nucleotide-disulphide oxidoreductase		Pseudo-nitzschia australis, Strain 10249 10 AB	44445	NA	_GAP_||PF00724	_GAP_||NADH:flavin oxidoreductase / NADH oxidase family					NA	0	0	1	0	0	0	0	0	0	0	0	1	0	0	0	6	7	81
contig_1051408_86_1699_-		tps:THAPSDRAFT_9880	hypothetical protein						B8CCJ4	KOG1388	Attractin and platelet-activating factor acetylhydrolase	Signal transduction mechanisms	CELLULAR PROCESSES AND SIGNALING				NA	CAMPEP_0199669128-CAMNT_0045532245	99.44			Pseudo-nitzschia australis, Strain 10249 10 AB	44445	NA							NA	1	0	0	0	0	0	0	0	0	0	0	0	0	0	0	23	15	57
contig_1051411_482_778_-										KOG3493	Ubiquitin-like protein	Posttranslational modification, protein turnover, chaperones	CELLULAR PROCESSES AND SIGNALING				NA	CAMPEP_0199670160-CAMNT_0045533647	100			Pseudo-nitzschia australis, Strain 10249 10 AB	44445	NA							NA	1	2	0	0	0	0	1	0	0	0	1	1	0	1	0	10	0	14
contig_1051413_1941_2489_+																	NA	CAMPEP_0199645396-CAMNT_0045497643	99.45	PF10998.3: Protein of unknown function (DUF2838)		Pseudo-nitzschia australis, Strain 10249 10 AB	44445	NA							NA	0	0	0	0	0	0	0	0	0	0	0	0	0	0	0	0	0	1
contig_1051413_293_1666_-		pti:PHATRDRAFT_7294	hypothetical protein						B7GDU1								NA	CAMPEP_0199659914-CAMNT_0045517899	99.75	PF13508.1: Acetyltransferase (GNAT) domain PF00583.19: Acetyltransferase (GNAT) family		Pseudo-nitzschia australis, Strain 10249 10 AB	44445	NA	_GAP_||PF13508||_GAP_||PF03795	_GAP_||Acetyltransferase (GNAT) domain||_GAP_||YCII-related domain					NA	0	0	0	0	0	0	0	0	0	0	0	0	0	0	0	9	0	33
contig_1051418_37_1047_-		pti:PHATRDRAFT_44299	hypothetical protein						B7FTM1								NA	CAMPEP_0199674216-CAMNT_0045538899	99.69			Pseudo-nitzschia australis, Strain 10249 10 AB	44445	NA							NA	0	0	0	0	0	0	0	0	0	0	0	0	0	0	0	7	1	3
contig_1051419_154_855_+		pti:PHATR_18665	SHMT, GHMT; serine hydroxymethyltransferase; K00600 glycine hydroxymethyltransferase [EC:2.1.2.1]	pti01100||pti00670||pti00260||pti00460||pti01110	K00600	glycine hydroxymethyltransferase [EC:2.1.2.1]	Glycine, serine and threonine metabolism || Cyanoamino acid metabolism || Glyoxylate and dicarboxylate metabolism || One carbon pool by folate || Methane metabolism || Metabolic pathways || Biosynthesis of secondary metabolites || Microbial metabolism in diverse environments || Biosynthesis of antibiotics || Carbon metabolism || Biosynthesis of amino acids || Antifolate resistance	2.1.2.1	B5Y594	KOG2467	Glycine/serine hydroxymethyltransferase	Amino acid transport and metabolism	METABOLISM				NA	CAMPEP_0199667900-CAMNT_0045529805	100	PF00464.14: Serine hydroxymethyltransferase		Pseudo-nitzschia australis, Strain 10249 10 AB	44445	NA	PF00464	Serine hydroxymethyltransferase					NA	0	3	1	0	0	0	1	0	0	7	0	0	0	0	3	6	3	5
contig_1051420_68_2515_-		tps:THAPSDRAFT_264730	hypothetical protein						B8CF12	KOG1562	Spermidine synthase	Amino acid transport and metabolism	METABOLISM				NA	CAMPEP_0199661094-CAMNT_0045519497	99.75	TIGR00417: speE: spermidine synthase PF01564.12: Spermine/spermidine synthase PF02675.10: S-adenosylmethionine decarboxylase		Pseudo-nitzschia australis, Strain 10249 10 AB	44445	NA	_GAP_||PF02675||_GAP_||PF01564||_GAP_	_GAP_||S-adenosylmethionine decarboxylase ||_GAP_||Spermine/spermidine synthase||_GAP_	_GAP_||TIGR03330||_GAP_	_GAP_||S-adenosylmethionine decarboxylase proenzyme||_GAP_			NA	1	1	0	0	0	0	0	0	0	0	1	0	0	0	1	6	6	50
contig_1051421_347_2155_-		tps:THAPSDRAFT_3142	mitochondrial carrier-like protein						B8BWX8								NA	CAMPEP_0172377364-CAMNT_0013105047	56.59	PF00153.22: Mitochondrial carrier protein		Pseudo-nitzschia pungens cf. cingulata	-311169	NA	_GAP_||PF00153||_GAP_	_GAP_||Mitochondrial carrier protein||_GAP_					NA	0	0	1	0	0	0	0	0	0	0	0	0	0	0	0	16	0	135
contig_1051424_83_1990_-		tps:THAPSDRAFT_547	dihydrolipamide s-acetyltransferase (EC:2.3.1.12); K00627 pyruvate dehydrogenase E2 component (dihydrolipoamide acetyltransferase) [EC:2.3.1.12]	tps01100||tps01110||tps00010||tps00020||tps00620	K00627	pyruvate dehydrogenase E2 component (dihydrolipoamide acetyltransferase) [EC:2.3.1.12]	Glycolysis / Gluconeogenesis || Citrate cycle (TCA cycle) || Pyruvate metabolism || Metabolic pathways || Biosynthesis of secondary metabolites || Microbial metabolism in diverse environments || Biosynthesis of antibiotics || Carbon metabolism	2.3.1.12	B8C488	KOG0557	Dihydrolipoamide acetyltransferase	Energy production and conversion	METABOLISM				NA	CAMPEP_0199659094-CAMNT_0045516945	100	TIGR01349: PDHac_trf_mito: pyruvate dehydrogenase complex dihydrolipoamide acetyltransferase PF00198.18: 2-oxoacid dehydrogenases acyltransferase (catalytic domain) PF00364.17: Biotin-requiring enzyme		Pseudo-nitzschia australis, Strain 10249 10 AB	44445	NA	_GAP_||PF00364||_GAP_||PF02817||PF00198	_GAP_||Biotin-requiring enzyme||_GAP_||e3 binding domain||2-oxoacid dehydrogenases acyltransferase (catalytic domain)					NA	0	0	0	1	0	5	0	3	0	5	0	2	0	0	1	18	6	236
contig_1051425_3_500_-																	NA	CAMPEP_0199649782-CAMNT_0045503635	100			Pseudo-nitzschia australis, Strain 10249 10 AB	44445	NA							NA	0	0	0	0	0	0	0	0	0	0	0	0	0	0	0	3	0	6
contig_1051426_349_1860_-														chloro	gi169142753-NC_010358	Oenothera argillicola	1.00E-05	CAMPEP_0199648052-CAMNT_0045501017	98.01			Pseudo-nitzschia australis, Strain 10249 10 AB	44445	NA							NA	0	0	0	0	0	0	0	0	0	0	0	0	0	0	0	4	1	30
contig_1051427_3_764_-		pti:PHATRDRAFT_1341	hypothetical protein						B7FSU6								NA	CAMPEP_0199662788-CAMNT_0045522183	100	TIGR01810: betA: choline dehydrogenase PF00732.14: GMC oxidoreductase PF05199.8: GMC oxidoreductase		Pseudo-nitzschia australis, Strain 10249 10 AB	44445	NA	_GAP_||PF00732	_GAP_||GMC oxidoreductase					NA	0	0	0	0	0	0	0	0	0	0	1	0	0	0	0	2	0	76
contig_1051428_3_182_+																	NA	estExt_Genewise1.C_9340014-Psemu1_scaffold_934	72.88		CAM_CRCL_4009854	Pseudo-nitzschia multiseries	37319	NA							NA	0	0	0	0	0	0	0	0	0	0	0	0	0	0	0	0	0	0
contig_1051428_699_2162_-		pti:PHATRDRAFT_50239	hypothetical protein						B7GDE9								NA	CAMPEP_0199658148-CAMNT_0045515853	98.95	PF05096.7: Glutamine cyclotransferase		Pseudo-nitzschia australis, Strain 10249 10 AB	44445	NA	_GAP_||PF05096	_GAP_||Glutamine cyclotransferase					NA	1	0	0	0	0	0	0	0	0	1	0	0	0	1	2	7	1	30
contig_1051430_95_889_-		tps:THAPSDRAFT_1738	hypothetical protein						B8BRT2					chloro	gi108773366-NC_008099	Oltmannsiellopsis viridis	7.00E-48	CAMPEP_0199665040-CAMNT_0045525371	100	TIGR00493: clpP: ATP-dependent Clp protease, proteolytic subunit ClpP PF00574.18: Clp protease		Pseudo-nitzschia australis, Strain 10249 10 AB	44445	NA	_GAP_||PF00574	_GAP_||Clp protease					NA	0	0	1	0	0	0	0	0	0	2	0	0	0	0	1	17	2	60
contig_1051431_154_816_-		cyt:cce_0772	hypothetical protein						B1WR65								NA	CAMPEP_0199651102-CAMNT_0045505251	100	TIGR01988: Ubi-OHases: ubiquinone biosynthesis hydroxylase, UbiH/UbiF/VisC/COQ6 family PF01494.14: FAD binding domain		Pseudo-nitzschia australis, Strain 10249 10 AB	44445	NA	_GAP_||PF13450||_GAP_	_GAP_||PF13450||_GAP_					NA	0	0	0	0	0	0	0	0	0	0	0	0	0	0	0	0	0	5
contig_1051436_263_2290_-		pti:PHATRDRAFT_47406	hypothetical protein; K13335 peroxin-16	pti04146	K13335	peroxin-16	Peroxisome		B7G399								NA	CAMPEP_0199650174-CAMNT_0045504077	98.74			Pseudo-nitzschia australis, Strain 10249 10 AB	44445	NA	_GAP_||PF08610	_GAP_||Peroxisomal membrane protein (Pex16)					NA	0	0	0	0	0	0	0	0	0	0	0	0	0	0	0	10	4	64
contig_1051437_239_1255_-																	NA	CAMPEP_0199668900-CAMNT_0045531941	100			Pseudo-nitzschia australis, Strain 10249 10 AB	44445	NA							NA	0	0	0	0	0	0	0	0	0	0	0	0	0	0	0	11	0	17
contig_1051441_283_3483_-										KOG0701	dsRNA-specific nuclease Dicer and related ribonucleases	RNA processing and modification	INFORMATION STORAGE AND PROCESSING				NA	CAMPEP_0197181732-CAMNT_0042632035	71.63	TIGR02191: RNaseIII: ribonuclease III PF00636.21: Ribonuclease III domain PF00270.24: DEAD/DEAH box helicase		Pseudo-nitzschia heimii, Strain UNC1101	476441	NA	PF00271||_GAP_||PF03368||_GAP_||PF00636||_GAP_	Helicase conserved C-terminal domain||_GAP_||Double stranded RNA binding domain||_GAP_||RNase3 domain||_GAP_					NA	0	0	0	0	0	0	0	0	0	0	0	0	0	0	0	11	0	118
contig_1051444_86_1357_-		ppp:PHYPADRAFT_184915	hypothetical protein						A9SH40	KOG0202	Ca2+ transporting ATPase	Inorganic ion transport and metabolism	METABOLISM				NA	CAMPEP_0199651628-CAMNT_0045506129	99.5	TIGR01116: ATPase-IIA1_Ca: calcium-translocating P-type ATPase, SERCA-type PF00122.15: E1-E2 ATPase PF00689.16: Cation transporting ATPase, C-terminus		Pseudo-nitzschia australis, Strain 10249 10 AB	44445	NA	PF00702||_GAP_||PF00689	haloacid dehalogenase-like hydrolase||_GAP_||Cation transporting ATPase, C-terminus	_GAP_||TIGR01494||_GAP_	_GAP_||HAD ATPase, P-type, family IC||_GAP_	P-ATPase		0	3	0	2	0	0	0	0	0	0	3	1	0	0	0	1	2	0	8
contig_1051447_294_1376_-		pti:PHATRDRAFT_22921	hypothetical protein		K15272	solute carrier family 35 (UDP-sugar transporter), member A1/2/3			B7G966	KOG2234	Predicted UDP-galactose transporter	Carbohydrate transport and metabolism	METABOLISM				NA	CAMPEP_0172412250-CAMNT_0013148477	79.78	TIGR00803: nst: UDP-galactose transporter PF04142.10: Nucleotide-sugar transporter PF08449.6: UAA transporter family		Pseudo-nitzschia pungens	37318	NA	_GAP_||PF04142||_GAP_	_GAP_||Nucleotide-sugar transporter||_GAP_	_GAP_||TIGR00803	_GAP_||UDP-galactose transporter			NA	9	2	1	0	0	0	0	0	0	1	0	1	0	0	1	26	3	66
contig_1051448_248_1846_-																	NA	CAMPEP_0199661950-CAMNT_0045520767	100	TIGR01826: CofD_related: conserved hypothetical protein PF01933.13: Uncharacterised protein family UPF0052		Pseudo-nitzschia australis, Strain 10249 10 AB	44445	NA	_GAP_||PF01933||_GAP_	_GAP_||Uncharacterised protein family UPF0052||_GAP_	_GAP_||TIGR04357	_GAP_||TIGR04357			NA	0	0	0	0	0	0	0	0	0	1	0	0	0	0	0	20	4	89
contig_1051449_223_1332_-																	NA	CAMPEP_0199662096-CAMNT_0045520961	100			Pseudo-nitzschia australis, Strain 10249 10 AB	44445	NA							NA	1	0	0	0	0	0	0	0	0	0	0	0	2	0	0	8	7	27
contig_1051452_289_1548_-		pti:PHATRDRAFT_9316	hypothetical protein; K03921 acyl-[acyl-carrier-protein] desaturase [EC:1.14.19.2]	pti00061||pti01040	K03921	acyl-[acyl-carrier-protein] desaturase [EC:1.14.19.2 1.14.19.11 1.14.19.26]	Fatty acid biosynthesis || Biosynthesis of unsaturated fatty acids || Fatty acid metabolism	1.14.19.2	B7FQK1								NA	CAMPEP_0199658604-CAMNT_0045516377	99.76	PF03405.9: Fatty acid desaturase		Pseudo-nitzschia australis, Strain 10249 10 AB	44445	NA	_GAP_||PF03405	_GAP_||Fatty acid desaturase					NA	0	4	1	0	0	0	0	0	0	1	3	0	0	2	4	29	8	227
contig_1051454_208_2667_-		pti:PHATR_43968	hypothetical protein						B5Y4X7	KOG0192	Tyrosine kinase specific for activated (GTP-bound) p21cdc42Hs	Signal transduction mechanisms	CELLULAR PROCESSES AND SIGNALING				NA	CAMPEP_0199657588-CAMNT_0045515169	99.76	TIGR03903: TOMM_kin_cyc: TOMM system kinase/cyclase multidomain protein PF00069.20: Protein kinase domain PF07714.12: Protein tyrosine kinase		Pseudo-nitzschia australis, Strain 10249 10 AB	44445	NA	_GAP_||PF00069||_GAP_	_GAP_||Protein kinase domain||_GAP_					NA	0	0	0	0	0	5	0	0	0	1	0	0	0	6	3	16	10	185
contig_1051456_1610_1858_-																	NA	CAMPEP_0199665254-CAMNT_0045525727	100	PF08000.6: Protein of unknown function (DUF1696) PF08378.6: Nuclease-related domain		Pseudo-nitzschia australis, Strain 10249 10 AB	44445	NA							NA	0	0	0	0	0	0	0	0	0	0	0	0	0	0	0	0	0	1
contig_1051456_299_1564_-		efa:EF2205	hypothetical protein						Q832M1								NA	CAMPEP_0199665254-CAMNT_0045525727	99.76	PF08000.6: Protein of unknown function (DUF1696) PF08378.6: Nuclease-related domain		Pseudo-nitzschia australis, Strain 10249 10 AB	44445	NA	PF08000	Protein of unknown function (DUF1696)					NA	0	0	0	0	0	0	0	0	0	0	0	0	0	0	0	2	0	15
contig_1051461_191_2701_-		pti:PHATRDRAFT_45342	hypothetical protein						B7FXC7								NA	CAMPEP_0199661752-CAMNT_0045520501	99.88			Pseudo-nitzschia australis, Strain 10249 10 AB	44445	NA							NA	3	0	0	0	0	0	0	0	0	0	0	0	0	1	0	11	9	296
contig_1051462_527_1306_-		pti:PHATRDRAFT_34938	hypothetical protein						B7FX44	KOG4067	Uncharacterized conserved protein	Function unknown	POORLY CHARACTERIZED				NA	CAMPEP_0199656276-CAMNT_0045513099	100	PF05603.7: Protein of unknown function (DUF775)		Pseudo-nitzschia australis, Strain 10249 10 AB	44445	NA	_GAP_||PF05603	_GAP_||Protein of unknown function (DUF775)					NA	0	0	0	0	0	0	0	0	0	0	0	0	0	0	0	4	1	23
contig_1051463_111_4241_-		tps:THAPSDRAFT_12133	hypothetical protein						B8CGJ6								NA	CAMPEP_0199661322-CAMNT_0045519845	99.64			Pseudo-nitzschia australis, Strain 10249 10 AB	44445	NA	_GAP_||PF13519||_GAP_	_GAP_||PF13519||_GAP_					NA	0	0	0	0	0	0	0	0	0	1	0	1	0	2	2	32	4	90
contig_1051464_210_1874_-		pti:PHATRDRAFT_55070	HSF2; DNA-binding heat shock factor						B7GB60								NA	CAMPEP_0199662078-CAMNT_0045520925	99.64	PF00447.12: HSF-type DNA-binding		Pseudo-nitzschia australis, Strain 10249 10 AB	44445	NA	_GAP_||PF00447||_GAP_	_GAP_||HSF-type DNA-binding||_GAP_					NA	0	0	0	0	0	0	0	0	0	0	0	0	0	0	0	5	6	31
contig_1051467_275_1054_-																	NA	CAMPEP_0199660118-CAMNT_0045518161	100			Pseudo-nitzschia australis, Strain 10249 10 AB	44445	NA							NA	0	0	0	0	0	0	0	0	0	0	0	0	0	0	0	6	2	0
contig_1051469_227_1144_+		pti:PHATRDRAFT_bd706	hypothetical protein; K06693 26S proteasome non-ATPase regulatory subunit 9		K06693	26S proteasome non-ATPase regulatory subunit 9			B7S428	KOG3129	26S proteasome regulatory complex, subunit PSMD9	Posttranslational modification, protein turnover, chaperones	CELLULAR PROCESSES AND SIGNALING				NA	e_gw1.165.39.1-Psemu1_scaffold_165	72.62		CAM_CRCL_4004138	Pseudo-nitzschia multiseries	37319	NA							NA	0	0	1	0	0	0	0	0	0	0	0	0	0	0	0	10	18	247
contig_1051470_78_1463_-		pti:PHATRDRAFT_16615	hypothetical protein						B7GCY9	KOG0776	Geranylgeranyl pyrophosphate synthase/Polyprenyl synthetase	Coenzyme transport and metabolism	METABOLISM	chloro	gi51209963-NC_006137	Gracilaria tenuistipitata	9.00E-58	CAMPEP_0199661770-CAMNT_0045520521	99.35	TIGR02749: prenyl_cyano: solanesyl diphosphate synthase PF00348.12: Polyprenyl synthetase		Pseudo-nitzschia australis, Strain 10249 10 AB	44445	NA	_GAP_||PF00348||_GAP_	_GAP_||Polyprenyl synthetase||_GAP_					NA	0	0	0	0	0	0	0	0	0	0	0	0	0	0	2	2	0	7
contig_1051471_103_1356_-		pti:PHATRDRAFT_36566	hypothetical protein						B7G1Q2								NA	CAMPEP_0172360420-CAMNT_0013082403	74.58			Pseudo-nitzschia pungens cf. cingulata	-311169	NA							NA	1	0	0	0	0	0	0	0	0	0	0	0	0	0	0	6	0	61
contig_1051472_383_1585_-		tps:THAPSDRAFT_32037	RPT6; 26S proteasome ATPase regulatory subunit 6; K03066 26S proteasome regulatory subunit T6	tps03050	K03066	26S proteasome regulatory subunit T6	Proteasome || Epstein-Barr virus infection		B8BTH7	KOG0728	26S proteasome regulatory complex, ATPase RPT6	Posttranslational modification, protein turnover, chaperones	CELLULAR PROCESSES AND SIGNALING	chloro	gi11465515-NC_001840	Cyanidium caldarium	2.00E-54	CAMPEP_0172393784-CAMNT_0013124983	98.5	TIGR01242: 26Sp45: 26S proteasome subunit P45 family PF00004.24: ATPase family associated with various cellular activities (AAA)		Pseudo-nitzschia pungens	37318	NA	_GAP_||PF00004||_GAP_	_GAP_||ATPase family associated with various cellular activities (AAA)||_GAP_	TIGR01242	26S proteasome subunit P45 family			NA	0	0	5	0	1	0	1	0	2	16	0	0	0	2	6	19	15	44
contig_1051473_172_1038_-																	NA	CAMPEP_0199655172-CAMNT_0045511677	99.65			Pseudo-nitzschia australis, Strain 10249 10 AB	44445	NA							NA	2	0	0	0	0	0	0	0	0	1	0	0	0	0	0	8	0	3
contig_1051476_1_966_-																	NA	CAMPEP_0199667420-CAMNT_0045529123	100			Pseudo-nitzschia australis, Strain 10249 10 AB	44445	NA							NA	0	0	0	0	0	0	0	0	0	0	0	0	2	0	0	3	3	7
contig_1051477_2226_2831_-		tps:THAPSDRAFT_8015	hypothetical protein						B8C859								NA	estExt_Genemark1.C_1290022-Psemu1_scaffold_129	76.35			Pseudo-nitzschia multiseries	37319	NA	_GAP_||PF02037	_GAP_||SAP domain					NA	0	0	3	0	0	0	0	0	0	0	0	0	0	2	4	12	1	34
contig_1051477_308_1981_+		pti:PHATRDRAFT_1884	hypothetical protein; K01255 leucyl aminopeptidase [EC:3.4.11.1]	pti01100||pti00480	K01255	leucyl aminopeptidase [EC:3.4.11.1]	Glutathione metabolism || Metabolic pathways	3.4.11.1	B7FVX9	KOG2597	Predicted aminopeptidase of the M17 family	General function prediction only	POORLY CHARACTERIZED				NA	CAMPEP_0199655414-CAMNT_0045511969	100	PF00883.16: Cytosol aminopeptidase family, catalytic domain PF02789.12: Cytosol aminopeptidase family, N-terminal domain		Pseudo-nitzschia australis, Strain 10249 10 AB	44445	NA	_GAP_||PF02789||_GAP_||PF00883	_GAP_||Cytosol aminopeptidase family, N-terminal domain||_GAP_||Cytosol aminopeptidase family, catalytic domain					NA	0	1	1	0	0	0	0	0	0	0	0	0	0	0	2	24	3	45
contig_1051479_300_1187_-		pti:PHATRDRAFT_11673	hypothetical protein						B7FWC4	KOG2620	Prohibitins and stomatins of the PID superfamily	Energy production and conversion	METABOLISM				NA	CAMPEP_0197196344-CAMNT_0042650141	97.46	TIGR01933: hflK: HflK protein PF01145.20: SPFH domain / Band 7 family		Pseudo-nitzschia heimii, Strain UNC1101	476441	NA	PF01145||_GAP_	SPFH domain / Band 7 family||_GAP_					NA	0	0	4	6	0	0	0	1	1	11	3	0	0	0	0	0	0	0
contig_1051480_450_2378_-		tps:THAPSDRAFT_263399	hypothetical protein						B8C6Z4	KOG0158	Cytochrome P450 CYP3/CYP5/CYP6/CYP9 subfamilies	Secondary metabolites biosynthesis, transport and catabolism	METABOLISM				NA	CAMPEP_0199665982-CAMNT_0045526971	99.84	PF00067.17: Cytochrome P450		Pseudo-nitzschia australis, Strain 10249 10 AB	44445	NA	_GAP_||PF00067||_GAP_	_GAP_||Cytochrome P450||_GAP_					NA	1	0	0	0	0	0	0	0	0	0	1	0	0	0	2	8	11	111
contig_1051481_81_1064_-		pti:PHATRDRAFT_44450	hypothetical protein						B7FU57								NA	CAMPEP_0199645806-CAMNT_0045498101	100			Pseudo-nitzschia australis, Strain 10249 10 AB	44445	NA							NA	0	0	0	0	0	0	0	0	0	0	0	0	0	0	1	5	0	26
contig_1051484_164_1249_-		pti:PHATRDRAFT_43364	hypothetical protein						B7FS05								NA	CAMPEP_0199653626-CAMNT_0045509845	100	PF00447.12: HSF-type DNA-binding		Pseudo-nitzschia australis, Strain 10249 10 AB	44445	NA	_GAP_||PF00447	_GAP_||HSF-type DNA-binding					NA	0	0	0	0	0	0	0	0	0	0	0	0	3	0	0	18	13	153
contig_1051485_36_1532_-		pti:PHATRDRAFT_47079	hypothetical protein						B7G2D5								NA	CAMPEP_0199658032-CAMNT_0045515713	99.8			Pseudo-nitzschia australis, Strain 10249 10 AB	44445	NA							NA	0	0	1	0	0	0	0	0	0	0	0	0	0	1	0	11	1	218
contig_1051487_128_1813_-		pti:PHATRDRAFT_43693	hypothetical protein						B7FT53	KOG4182	Uncharacterized conserved protein	Function unknown	POORLY CHARACTERIZED				NA	CAMPEP_0199646824-CAMNT_0045499273	99.82	PF10191.4: Golgi complex component 7 (COG7)		Pseudo-nitzschia australis, Strain 10249 10 AB	44445	NA	PF10191||_GAP_	Golgi complex component 7 (COG7)||_GAP_					NA	0	0	0	0	0	0	0	0	0	0	0	0	0	0	0	13	0	10
contig_1051489_192_764_-																	NA	CAMPEP_0199670430-CAMNT_0045534059	99.25			Pseudo-nitzschia australis, Strain 10249 10 AB	44445	NA							NA	0	0	0	0	0	0	0	0	0	0	0	0	0	0	0	9	5	8
contig_1051493_46_1635_-		pti:PHATR_13418	hypothetical protein						B5Y3C5	KOG0682	Ammonia permease	Inorganic ion transport and metabolism	METABOLISM				NA	CAMPEP_0199657840-CAMNT_0045515479	100	TIGR00836: amt: ammonium transporter PF00909.16: Ammonium Transporter Family		Pseudo-nitzschia australis, Strain 10249 10 AB	44445	NA	_GAP_||PF00909||_GAP_	_GAP_||Ammonium Transporter Family||_GAP_	_GAP_||TIGR00836||_GAP_	_GAP_||ammonium transporter||_GAP_	Amt		0	11	1	3	0	0	0	0	0	0	3	0	0	0	5	4	20	6	103
contig_1051495_54_1160_+																	NA	CAMPEP_0199658290-CAMNT_0045516007	100			Pseudo-nitzschia australis, Strain 10249 10 AB	44445	NA							NA	1	0	0	0	0	0	0	0	0	0	0	0	0	0	0	4	2	8
contig_1051500_3_1166_-		pti:PHATRDRAFT_32656	hypothetical protein						B7FS95								NA	CAMPEP_0199645456-CAMNT_0045497711	99.48	PF01925.14: Sulfite exporter TauE/SafE		Pseudo-nitzschia australis, Strain 10249 10 AB	44445	NA	PF01925	Sulfite exporter TauE/SafE					NA	8	0	0	0	0	0	0	0	0	5	0	0	0	0	6	21	0	2
contig_1051502_111_1280_+		pti:PHATRDRAFT_31442	hypothetical protein						B7FRC4	KOG1944	Peroxisomal membrane protein MPV17 and related proteins	General function prediction only	POORLY CHARACTERIZED				NA	CAMPEP_0199651966-CAMNT_0045506667	99.66			Pseudo-nitzschia australis, Strain 10249 10 AB	44445	NA	_GAP_||PF04117	_GAP_||Mpv17 / PMP22 family					NA	0	0	0	0	0	0	0	0	0	0	0	0	0	0	0	7	4	52
contig_1051503_1716_3029_-		pti:PHATRDRAFT_47218	hypothetical protein; K03305 proton-dependent oligopeptide transporter, POT family		K03305	proton-dependent oligopeptide transporter, POT family			B7G2W1	KOG1237	H+/oligopeptide symporter	Amino acid transport and metabolism	METABOLISM				NA	CAMPEP_0199652016-CAMNT_0045506769	95.08	TIGR00926: 2A1704: oligopeptide transporter, peptide:H+ symporter PF00854.16: POT family		Pseudo-nitzschia australis, Strain 10249 10 AB	44445	NA	_GAP_||PF00854||_GAP_	_GAP_||POT family||_GAP_			POT		0	6	0	0	0	0	0	0	0	0	1	0	0	0	0	0	0	0	13
contig_1051503_288_1331_+		tps:THAPSDRAFT_17468	hypothetical protein; K03115 casein kinase II subunit beta	tps03008	K03115	casein kinase II subunit beta	Ribosome biogenesis in eukaryotes || NF-kappa B signaling pathway || Mitophagy - animal || Mitophagy - yeast || Wnt signaling pathway || Adherens junction || Circadian rhythm - plant || Measles || Herpes simplex infection		B8BZE6	KOG3092	Casein kinase II, beta subunit	Signal transduction mechanisms	CELLULAR PROCESSES AND SIGNALING				NA	CAMPEP_0199760644-CAMNT_0045634467	82.35	PF01214.13: Casein kinase II regulatory subunit		Pseudo-nitzschia fraudulenta, Strain WWA7	183588	NA	PF01214||_GAP_	Casein kinase II regulatory subunit||_GAP_					NA	0	0	3	0	0	0	0	0	0	3	0	0	0	1	0	6	0	16
contig_1051507_8_712_-		pti:PHATRDRAFT_16922	hypothetical protein						B7GDU8								NA	CAMPEP_0199654974-CAMNT_0045511437	100	PF13398.1: Peptidase M50B-like		Pseudo-nitzschia australis, Strain 10249 10 AB	44445	NA	PF13398	PF13398					NA	6	0	0	0	0	0	0	0	0	1	0	0	0	1	3	6	2	11
contig_1051508_1_987_+		pti:PHATRDRAFT_14682	hypothetical protein						B7G6A6								NA	CAMPEP_0116115550-CAMNT_0003608985	68.09	PF00160.16: Cyclophilin type peptidyl-prolyl cis-trans isomerase/CLD		Pseudo-nitzschia arenysensis	697910	NA	_GAP_||PF00160	_GAP_||Cyclophilin type peptidyl-prolyl cis-trans isomerase/CLD					NA	1	0	1	0	0	0	0	0	0	2	0	0	0	0	2	10	1	28
contig_1051509_210_1277_-		pti:PHATRDRAFT_33060	hypothetical protein						B7FTE5								NA	fgenesh1_kg.307_#_9_#_874_1_CCCI_CCOA_CCOB_CCOC_CFAP_CFAS-Psemu1_scaffold_307	61.99			Pseudo-nitzschia multiseries	37319	NA							NA	1	0	0	0	0	0	0	0	0	0	0	0	1	0	0	20	11	141
contig_1051510_187_2286_-		pti:PHATRDRAFT_48381	hypothetical protein						B7G6Y0	KOG0318	WD40 repeat stress protein/actin interacting protein	Cytoskeleton	CELLULAR PROCESSES AND SIGNALING				NA	estExt_Genewise1Plus.C_4680021-Psemu1_scaffold_468	82.83		CAM_CRCL_16707	Pseudo-nitzschia multiseries	37319	NA	_GAP_||PF00400||_GAP_	_GAP_||WD domain, G-beta repeat||_GAP_					NA	0	0	2	0	0	0	0	0	0	0	0	0	0	0	3	6	11	15
contig_1051511_2_982_-		pti:PHATRDRAFT_bd1735	PtAP1/2beta; hypothetical protein; K12392 AP-1 complex subunit beta-1		K12392	AP-1 complex subunit beta-1	Lysosome || Human immunodeficiency virus 1 infection		B7S4C6	KOG1061	Vesicle coat complex AP-1/AP-2/AP-4, beta subunit	Intracellular trafficking, secretion, and vesicular transport	CELLULAR PROCESSES AND SIGNALING				NA	CAMPEP_0199647122-CAMNT_0045499643	100	PF01602.15: Adaptin N terminal region PF12717.2: non-SMC mitotic condensation complex subunit 1		Pseudo-nitzschia australis, Strain 10249 10 AB	44445	NA	PF01602	Adaptin N terminal region					NA	0	1	6	0	4	2	0	0	0	0	1	0	1	0	0	2	0	4
contig_1051514_420_710_-																	NA	CAMPEP_0199654360-CAMNT_0045510705	100			Pseudo-nitzschia australis, Strain 10249 10 AB	44445	NA							NA	0	0	0	0	0	0	0	0	0	0	0	0	0	0	2	8	3	16
contig_1051516_2_1072_-		tps:THAPSDRAFT_23894	hypothetical protein						B8C7M9								NA	CAMPEP_0199653396-CAMNT_0045509507	92.74			Pseudo-nitzschia australis, Strain 10249 10 AB	44445	NA							NA	0	0	0	0	0	0	0	0	0	0	0	0	0	0	0	2	5	30
contig_1051518_1058_1615_-		yli:YALI0E26026g	YALI0E26026p						Q6C4K4	KOG1962	B-cell receptor-associated protein and related proteins	Defense mechanisms	CELLULAR PROCESSES AND SIGNALING				NA	CAMPEP_0199646328-CAMNT_0045498675	100	PF05529.7: B-cell receptor-associated protein 31-like		Pseudo-nitzschia australis, Strain 10249 10 AB	44445	NA	PF05529	B-cell receptor-associated protein 31-like					NA	3	0	1	0	0	2	0	0	0	0	0	0	0	2	4	93	76	467
contig_1051518_2_754_+		tps:THAPSDRAFT_263781	sulfate transporter						B8LBV2								NA	e_gw1.463.30.1-Psemu1_scaffold_463	85.6		CAM_CRCL_7544	Pseudo-nitzschia multiseries	37319	NA	PF00916||_GAP_||PF01740	Sulfate transporter family||_GAP_||STAS domain			SulP		0	1	0	0	0	0	0	0	0	0	0	0	0	0	0	1	0	0	6
contig_1051519_139_972_-		bpy:Bphyt_5157	glutathione S-transferase domain; K11209 GST-like protein		K11209	GSH-dependent disulfide-bond oxidoreductase [EC:1.8.4.-]			B2TCU4								NA	CAMPEP_0199756332-CAMNT_0045629563	73.78	TIGR01262: maiA: maleylacetoacetate isomerase PF00043.20: Glutathione S-transferase, C-terminal domain PF13410.1: Glutathione S-transferase, C-terminal domain		Pseudo-nitzschia fraudulenta, Strain WWA7	183588	NA	_GAP_||PF13409||_GAP_||PF00043	_GAP_||Glutathione S-transferase, N-terminal domain||_GAP_||Glutathione S-transferase, C-terminal domain					NA	0	0	0	0	0	0	0	0	0	4	0	0	0	0	0	1	2	0
contig_1051523_133_990_-		pti:PHATR_44076	hypothetical protein						B5Y599								NA	CAMPEP_0199656782-CAMNT_0045513883	100	PF12796.2: Ankyrin repeats (3 copies) PF13857.1: Ankyrin repeats (many copies)		Pseudo-nitzschia australis, Strain 10249 10 AB	44445	NA	_GAP_||PF12796||_GAP_	_GAP_||PF12796||_GAP_					NA	0	0	0	0	0	0	0	0	0	0	0	0	0	0	0	16	0	36
contig_1051525_467_790_-																	NA	CAMPEP_0199653648-CAMNT_0045509873	100			Pseudo-nitzschia australis, Strain 10249 10 AB	44445	NA							NA	0	0	0	0	0	0	0	0	0	0	0	0	0	0	0	19	16	124
contig_1051527_741_1043_-																	NA	CAMPEP_0199657632-CAMNT_0045515231	100	PF10961.3: Protein of unknown function (DUF2763)		Pseudo-nitzschia australis, Strain 10249 10 AB	44445	NA	PF10961	Protein of unknown function (DUF2763)					NA	1	0	0	0	0	0	0	0	0	0	0	0	0	0	0	17	11	44
contig_1051529_171_1745_-		tps:THAPSDRAFT_789	hypothetical protein; K13412 calcium-dependent protein kinase [EC:2.7.11.1]		K13412	calcium-dependent protein kinase [EC:2.7.11.1]	Plant-pathogen interaction || Toxoplasmosis	2.7.11.1	B8CE53								NA	CAMPEP_0199667810-CAMNT_0045529645	100	TIGR03903: TOMM_kin_cyc: TOMM system kinase/cyclase multidomain protein PF00069.20: Protein kinase domain PF07714.12: Protein tyrosine kinase		Pseudo-nitzschia australis, Strain 10249 10 AB	44445	NA	_GAP_||PF00069||_GAP_	_GAP_||Protein kinase domain||_GAP_					NA	0	0	2	0	0	0	0	0	0	0	0	0	0	0	2	9	0	46
contig_1051530_246_2342_-		pti:PHATR_54151	ACS3; long chain acyl-CoA synthetase (EC:6.2.1.3)						B5Y4D9								NA	CAMPEP_0199670208-CAMNT_0045533713	100	TIGR01733: AA-adenyl-dom: amino acid adenylation domain PF00501.23: AMP-binding enzyme		Pseudo-nitzschia australis, Strain 10249 10 AB	44445	NA	_GAP_||PF00501||_GAP_	_GAP_||AMP-binding enzyme||_GAP_					NA	0	0	8	0	1	1	0	0	1	2	0	1	2	3	0	145	20	881
contig_1051531_155_532_-		tps:THAPSDRAFT_3435	hypothetical protein						B8BXS8								NA	fgenesh1_kg.523_#_3_#_9849_1_CCCI_CCOA_CCOB_CCOC_CFAP_CFAS-Psemu1_scaffold_523	76.03		CAM_CRCL_13206	Pseudo-nitzschia multiseries	37319	NA	PF00639	PPIC-type PPIASE domain					NA	0	0	0	0	0	0	0	0	0	0	0	1	0	0	0	39	13	108
contig_1051531_537_731_+																	NA	CAMPEP_0199666058-CAMNT_0045527075	100			Pseudo-nitzschia australis, Strain 10249 10 AB	44445	NA							NA	1	0	0	0	0	0	0	0	0	0	0	1	0	0	0	38	8	82
contig_1051533_336_812_-																	NA	CAMPEP_0199673926-CAMNT_0045538587	100			Pseudo-nitzschia australis, Strain 10249 10 AB	44445	NA							NA	0	0	0	0	0	0	0	0	1	0	0	0	0	0	0	5	0	61
contig_1051535_890_1372_-																	NA	CAMPEP_0199653556-CAMNT_0045509751	100			Pseudo-nitzschia australis, Strain 10249 10 AB	44445	NA							NA	0	0	0	0	0	0	0	0	0	0	0	0	0	0	0	2	0	18
contig_1051539_67_1722_-		pti:PHATRDRAFT_47134	hypothetical protein						B7G2L2								NA	CAMPEP_0199648742-CAMNT_0045502007	98.37			Pseudo-nitzschia australis, Strain 10249 10 AB	44445	NA							NA	0	0	1	0	0	0	0	0	0	1	0	0	0	0	2	4	0	32
contig_1051542_110_2320_-		pti:PHATRDRAFT_49588	hypothetical protein						B7GB50								NA	CAMPEP_0199649782-CAMNT_0045503635	100			Pseudo-nitzschia australis, Strain 10249 10 AB	44445	NA							NA	1	0	0	0	0	0	0	0	0	0	0	0	0	0	2	30	21	157
contig_1051543_78_1391_-		pti:PHATRDRAFT_10835	hypothetical protein						B7FU83					chloro	gi149072054-NC_009573	Rhodomonas salina	3.00E-85	CAMPEP_0199652806-CAMNT_0045508195	99.77	TIGR00487: IF-2: translation initiation factor IF-2 PF00009.22: Elongation factor Tu GTP binding domain PF11987.3: Translation-initiation factor 2		Pseudo-nitzschia australis, Strain 10249 10 AB	44445	NA	PF00009||_GAP_||PF11987||_GAP_||PF03144	Elongation factor Tu GTP binding domain||_GAP_||Translation-initiation factor 2||_GAP_||Elongation factor Tu domain 2	TIGR00487	translation initiation factor IF-2			NA	0	0	0	0	0	0	1	0	0	1	0	1	0	0	2	6	0	67
contig_1051544_315_833_-																	NA	CAMPEP_0199654340-CAMNT_0045510685	100			Pseudo-nitzschia australis, Strain 10249 10 AB	44445	NA							NA	0	0	0	0	0	0	0	0	0	0	0	0	0	0	0	29	5	94
contig_1051545_342_1922_-		pti:PHATRDRAFT_bd1656	hypothetical protein						B7S419								NA	CAMPEP_0172381680-CAMNT_0013109469	73.75	PF00233.14: 35-cyclic nucleotide phosphodiesterase		Pseudo-nitzschia pungens cf. cingulata	-311169	NA	_GAP_||PF00233||_GAP_	_GAP_||3'5'-cyclic nucleotide phosphodiesterase||_GAP_					NA	0	1	2	0	0	0	0	0	0	0	2	0	0	2	2	16	2	50
contig_1051548_2_472_+		pti:PHATRDRAFT_10788	hypothetical protein						B7FUI3					chloro	gi11465476-NC_001840	Cyanidium caldarium	5.00E-19	CAMPEP_0172398972-CAMNT_0013131691	82.98	TIGR01068: thioredoxin: thioredoxin PF00085.15: Thioredoxin		Pseudo-nitzschia pungens	37318	NA	_GAP_||PF00085	_GAP_||Thioredoxin					NA	0	0	0	0	0	0	0	0	0	0	0	0	0	0	0	0	0	0
contig_1051548_745_1533_-		pti:PHATRDRAFT_10972	hypothetical protein						B7FUI4	KOG3374	Cellular repressor of transcription	Transcription	INFORMATION STORAGE AND PROCESSING				NA	CAMPEP_0199655336-CAMNT_0045511871	100	PF13883.1: Pyridoxamine 5-phosphate oxidase		Pseudo-nitzschia australis, Strain 10249 10 AB	44445	NA	_GAP_||PF13883	_GAP_||PF13883					NA	0	0	0	0	0	0	0	0	0	0	0	0	0	0	0	7	5	17
contig_1051551_312_1958_-		pti:PHATRDRAFT_46513	hypothetical protein						B7G1H2								NA	CAMPEP_0199659986-CAMNT_0045517995	100			Pseudo-nitzschia australis, Strain 10249 10 AB	44445	NA	_GAP_||PF11790	_GAP_||Glycosyl hydrolase catalytic core					NA	0	0	0	0	0	0	0	0	0	0	0	0	0	0	0	42	7	231
contig_1051554_315_1169_-		pti:PHATR_46758	hypothetical protein						B5Y3P4								NA	CAMPEP_0199651664-CAMNT_0045506179	100			Pseudo-nitzschia australis, Strain 10249 10 AB	44445	NA	_GAP_||PF04755	_GAP_||PAP_fibrillin					NA	0	0	10	0	0	1	0	0	0	4	0	1	0	2	5	44	0	77
contig_1051556_147_872_-		pti:PHATRDRAFT_bd866	hypothetical protein; K02736 20S proteasome subunit beta 7 [EC:3.4.25.1]	pti03050	K02736	20S proteasome subunit beta 7 [EC:3.4.25.1]	Proteasome	3.4.25.1	B7S3T6	KOG0185	20S proteasome, regulatory subunit beta type PSMB4/PRE4	Posttranslational modification, protein turnover, chaperones	CELLULAR PROCESSES AND SIGNALING				NA	CAMPEP_0199665374-CAMNT_0045525957	100	TIGR03634: arc_protsome_B: proteasome endopeptidase complex, archaeal, beta subunit PF00227.21: Proteasome subunit		Pseudo-nitzschia australis, Strain 10249 10 AB	44445	NA	PF00227||_GAP_	Proteasome subunit||_GAP_					NA	0	0	0	0	0	7	0	0	0	5	0	0	0	0	1	44	13	59
contig_1051559_140_1576_+		pti:PHATRDRAFT_49091	hypothetical protein						B7G9G6								NA	CAMPEP_0199655646-CAMNT_0045512239	100	PF00246.19: Zinc carboxypeptidase		Pseudo-nitzschia australis, Strain 10249 10 AB	44445	NA	_GAP_||PF00246||_GAP_	_GAP_||Zinc carboxypeptidase||_GAP_					NA	0	3	0	0	0	0	0	0	0	3	0	0	0	3	5	30	18	19
contig_1051559_1782_2312_-		tps:THAPSDRAFT_269576	n-acetyltransferase; K00670 peptide alpha-N-acetyltransferase [EC:2.3.1.88]		K00670	N-alpha-acetyltransferase 30 [EC:2.3.1.256]		2.3.1.88	B8LC64	KOG3234	Acetyltransferase, (GNAT) family	General function prediction only	POORLY CHARACTERIZED				NA	e_gw1.761.3.1-Psemu1_scaffold_761	95.45		CAM_CRCL_12666	Pseudo-nitzschia multiseries	37319	NA	_GAP_||PF00583||_GAP_	_GAP_||Acetyltransferase (GNAT) family||_GAP_					NA	0	0	0	0	0	0	0	0	0	0	0	0	0	2	1	22	0	16
contig_1051560_222_695_-		pti:PHATRDRAFT_51271	hypothetical protein; K01802 peptidylprolyl isomerase [EC:5.2.1.8]		K01802	peptidylprolyl isomerase [EC:5.2.1.8]		5.2.1.8	B7GDL9	KOG0544	FKBP-type peptidyl-prolyl cis-trans isomerase	Posttranslational modification, protein turnover, chaperones	CELLULAR PROCESSES AND SIGNALING				NA	CAMPEP_0199662894-CAMNT_0045522343	100	PF00254.23: FKBP-type peptidyl-prolyl cis-trans isomerase		Pseudo-nitzschia australis, Strain 10249 10 AB	44445	NA	_GAP_||PF00254	_GAP_||FKBP-type peptidyl-prolyl cis-trans isomerase					NA	0	0	1	0	0	0	0	0	0	0	0	0	0	3	1	22	2	22
contig_1051566_194_1510_-		pti:PHATRDRAFT_16065	hypothetical protein; K14574 ribosome maturation protein SDO1	pti03008	K14574	ribosome maturation protein SDO1	Ribosome biogenesis in eukaryotes		B7GB66	KOG2917	Predicted exosome subunit	Translation, ribosomal structure and biogenesis	INFORMATION STORAGE AND PROCESSING				NA	CAMPEP_0199667808-CAMNT_0045529643	100	TIGR00291: RNA_SBDS: rRNA metabolism protein, SBDS family PF01172.13: Shwachman-Bodian-Diamond syndrome (SBDS) protein PF09377.5: SBDS protein C-terminal domain		Pseudo-nitzschia australis, Strain 10249 10 AB	44445	NA	PF01172||PF09377||_GAP_	Shwachman-Bodian-Diamond syndrome (SBDS) protein ||SBDS protein C-terminal domain||_GAP_	TIGR00291||_GAP_	rRNA metabolism protein, SBDS family||_GAP_			NA	0	0	0	0	0	0	0	0	0	0	0	0	0	0	0	12	4	130
contig_1051567_318_1700_-		pti:PHATRDRAFT_49564	hypothetical protein						B7GB20								NA	CAMPEP_0199672862-CAMNT_0045537425	99.1	TIGR02192: HtrL_YibB: conserved hypothetical protein HtrL PF09612.5: Bacterial protein of unknown function (HtrL_YibB)		Pseudo-nitzschia australis, Strain 10249 10 AB	44445	NA	_GAP_||PF09612||_GAP_	_GAP_||Bacterial protein of unknown function (HtrL_YibB)||_GAP_					NA	1	0	0	0	0	0	0	0	0	0	0	0	0	0	0	7	0	11
contig_1051569_79_1167_-		tps:THAPSDRAFT_8295	hypothetical protein						B8C930								NA	CAMPEP_0199655982-CAMNT_0045512707	99.33			Pseudo-nitzschia australis, Strain 10249 10 AB	44445	NA							NA	0	0	0	0	0	0	0	0	0	0	0	0	0	0	0	9	3	23
contig_1051571_227_2416_-										KOG0741	AAA+-type ATPase	Posttranslational modification, protein turnover, chaperones	CELLULAR PROCESSES AND SIGNALING	chloro	gi315320470-NC_014808	Thalassiosira oceanica CCMP1005	3.00E-28	CAMPEP_0199663626-CAMNT_0045523279	100	TIGR01243: CDC48: AAA family ATPase, CDC48 subfamily PF00004.24: ATPase family associated with various cellular activities (AAA)		Pseudo-nitzschia australis, Strain 10249 10 AB	44445	NA	_GAP_||PF00004||_GAP_	_GAP_||ATPase family associated with various cellular activities (AAA)||_GAP_					NA	0	2	0	0	0	4	0	0	0	1	0	0	0	0	0	6	0	41
contig_1051572_2_1177_-		pti:PHATRDRAFT_48569	hypothetical protein						B7G7Q1								NA	CAMPEP_0199675262-CAMNT_0045540071	97.6			Pseudo-nitzschia australis, Strain 10249 10 AB	44445	NA							NA	1	0	0	0	0	0	0	0	0	0	0	0	0	0	0	18	15	53
contig_1051573_124_1809_-		pti:PHATRDRAFT_45091	hypothetical protein						B7FWF6								NA	CAMPEP_0199672484-CAMNT_0045537035	98.18			Pseudo-nitzschia australis, Strain 10249 10 AB	44445	NA							NA	0	0	0	0	0	0	0	0	0	0	2	0	0	0	0	5	7	21
contig_1051573_1921_2241_-																	NA	CAMPEP_0199672484-CAMNT_0045537035	99.06			Pseudo-nitzschia australis, Strain 10249 10 AB	44445	NA							NA	0	0	0	0	0	0	0	0	0	0	0	0	0	0	0	0	0	6
contig_1051577_481_1938_-		tps:THAPSDRAFT_22642	hypothetical protein						B8C2A5								NA	CAMPEP_0199650568-CAMNT_0045504591	99.38	PF00856.23: SET domain		Pseudo-nitzschia australis, Strain 10249 10 AB	44445	NA	_GAP_||PF00856||_GAP_	_GAP_||SET domain||_GAP_					NA	0	0	0	0	0	0	0	0	0	0	0	0	0	0	0	2	4	33
contig_1051578_130_1188_-		pti:PHATRDRAFT_35090	hypothetical protein						B7FXJ1								NA	CAMPEP_0199650866-CAMNT_0045504963	99.14			Pseudo-nitzschia australis, Strain 10249 10 AB	44445	NA							NA	0	0	0	0	0	0	0	0	0	0	0	0	0	0	0	12	0	9
contig_1051581_724_3618_-		pti:PHATRDRAFT_42955	hypothetical protein						B7FQ51								NA	CAMPEP_0199662116-CAMNT_0045520993	100	TIGR02168: SMC_prok_B: chromosome segregation protein SMC		Pseudo-nitzschia australis, Strain 10249 10 AB	44445	NA							NA	0	1	0	0	0	0	0	0	0	1	2	0	0	0	1	42	21	534
contig_1051583_406_1413_-		pti:PHATRDRAFT_5902	hypothetical protein						B7FYD5	KOG4480	Heme oxygenase	Inorganic ion transport and metabolism	METABOLISM	chloro	gi11465737-NC_000925	Porphyra purpurea	1.00E-43	CAMPEP_0199655590-CAMNT_0045512177	100	PF01126.15: Heme oxygenase		Pseudo-nitzschia australis, Strain 10249 10 AB	44445	NA	_GAP_||PF01126||_GAP_	_GAP_||Heme oxygenase||_GAP_					NA	1	0	0	0	0	0	0	0	0	0	0	0	0	0	2	8	3	10
contig_1051584_482_1396_-		pti:PHATRDRAFT_48436	hypothetical protein						B7G746								NA	CAMPEP_0199651670-CAMNT_0045506187	99.67			Pseudo-nitzschia australis, Strain 10249 10 AB	44445	NA							NA	0	0	0	0	0	0	0	0	0	3	0	0	0	0	5	25	2	45
contig_1051585_127_1497_-		pti:PHATRDRAFT_49547	hypothetical protein						B7GB00								NA	CAMPEP_0199670166-CAMNT_0045533655	100			Pseudo-nitzschia australis, Strain 10249 10 AB	44445	NA							NA	0	2	1	0	0	0	0	0	0	0	0	0	0	0	1	10	0	24
contig_1051587_91_759_-		tps:THAPSDRAFT_35830	phosphatidylinositol synthase (EC:2.7.8.11); K00999 CDP-diacylglycerol--inositol 3-phosphatidyltransferase [EC:2.7.8.11]	tps01100||tps04070||tps00564||tps00562	K00999	CDP-diacylglycerol--inositol 3-phosphatidyltransferase [EC:2.7.8.11]	Inositol phosphate metabolism || Glycerophospholipid metabolism || Metabolic pathways || Phosphatidylinositol signaling system	2.7.8.11	B8C7D9	KOG3240	Phosphatidylinositol synthase	Lipid transport and metabolism	METABOLISM				NA	CAMPEP_0199651306-CAMNT_0045505577	100	TIGR00560: pgsA: CDP-diacylglycerol--glycerol-3-phosphate 3-phosphatidyltransferase PF01066.16: CDP-alcohol phosphatidyltransferase		Pseudo-nitzschia australis, Strain 10249 10 AB	44445	NA	PF01066	CDP-alcohol phosphatidyltransferase					NA	4	0	1	0	0	0	0	0	0	2	0	0	0	2	1	81	17	132
contig_1051588_274_2907_-		olu:OSTLU_27978	CytB family transporter: NADPH oxidase-like protein						A4S8V1	KOG0039	Ferric reductase, NADH/NADPH oxidase and related proteins	Inorganic ion transport and metabolism	METABOLISM				NA	CAMPEP_0199674434-CAMNT_0045539151	99.54	PF08022.7: FAD-binding domain		Pseudo-nitzschia australis, Strain 10249 10 AB	44445	NA	_GAP_||PF01794||_GAP_||PF08022||_GAP_	_GAP_||Ferric reductase like transmembrane component||_GAP_||FAD-binding domain||_GAP_					NA	8	0	1	0	0	0	0	0	0	0	0	0	0	0	0	7	4	77
contig_1051592_306_2213_-		pti:PHATRDRAFT_47762	hypothetical protein						B7G4T6								NA	CAMPEP_0199675028-CAMNT_0045539813	99.18			Pseudo-nitzschia australis, Strain 10249 10 AB	44445	NA							NA	0	0	0	0	0	0	0	0	0	1	0	0	0	0	0	33	8	201
contig_1051593_89_1327_-		pti:PHATRDRAFT_31407	hypothetical protein						B7FR91								NA	CAMPEP_0199668328-CAMNT_0045530701	100			Pseudo-nitzschia australis, Strain 10249 10 AB	44445	NA	_GAP_||PF03364	_GAP_||Polyketide cyclase / dehydrase and lipid transport					NA	0	0	1	0	0	0	0	0	0	0	0	0	0	0	0	16	1	64
contig_1051594_257_4135_-		pti:PHATRDRAFT_22453	hypothetical protein						B7G767								NA	CAMPEP_0199664108-CAMNT_0045523901	99.61	TIGR00785: dass: transporter, divalent anion:Na+ symporter (DASS) family PF02080.16: TrkA-C domain PF03600.11: Citrate transporter		Pseudo-nitzschia australis, Strain 10249 10 AB	44445	NA	_GAP_||PF03600||PF02080||_GAP_	_GAP_||Citrate transporter||TrkA-C domain||_GAP_					NA	12	0	0	0	0	0	1	0	0	2	3	0	0	3	0	20	10	101
contig_1051599_620_1534_-		tps:THAPSDRAFT_26473	serine threonine protein phosphatase (EC:3.1.3.16); K01090 protein phosphatase [EC:3.1.3.16]		K15423	serine/threonine-protein phosphatase 4 catalytic subunit [EC:3.1.3.16]	Glucagon signaling pathway	3.1.3.16	B8CFV6	KOG0372	Serine/threonine specific protein phosphatase involved in glycogen accumulation, PP2A-related	Carbohydrate transport and metabolism	METABOLISM				NA	CAMPEP_0199657106-CAMNT_0045514395	100	PF00149.23: Calcineurin-like phosphoesterase		Pseudo-nitzschia australis, Strain 10249 10 AB	44445	NA	_GAP_||PF00149||_GAP_	_GAP_||Calcineurin-like phosphoesterase||_GAP_					NA	0	0	0	1	0	0	0	1	1	0	0	0	0	0	2	12	6	27
contig_1051600_304_2403_-		pti:PHATR_41812	SDH1; succinate dehydrogenase flavoprotein (EC:1.3.5.1); K00234 succinate dehydrogenase (ubiquinone) flavoprotein subunit [EC:1.3.5.1]	pti01100||pti00190||pti00020||pti01110	K00234	succinate dehydrogenase (ubiquinone) flavoprotein subunit [EC:1.3.5.1]	Citrate cycle (TCA cycle) || Oxidative phosphorylation || Metabolic pathways || Biosynthesis of secondary metabolites || Microbial metabolism in diverse environments || Biosynthesis of antibiotics || Carbon metabolism || Thermogenesis || Non-alcoholic fatty liver disease (NAFLD) || Alzheimer disease || Parkinson disease || Huntington disease	1.3.5.1	B5Y5N6	KOG2403	Succinate dehydrogenase, flavoprotein subunit	Energy production and conversion	METABOLISM				NA	CAMPEP_0199651386-CAMNT_0045505717	100	TIGR01816: sdhA_forward: succinate dehydrogenase, flavoprotein subunit PF00890.19: FAD binding domain PF02910.15: Fumarate reductase flavoprotein C-term		Pseudo-nitzschia australis, Strain 10249 10 AB	44445	NA	_GAP_||PF00890||_GAP_||PF02910	_GAP_||FAD binding domain||_GAP_||domain	_GAP_||TIGR01816	_GAP_||succinate dehydrogenase, flavoprotein subunit			NA	0	0	4	0	0	0	0	0	0	2	1	0	0	0	4	20	8	8
contig_1051601_1212_1586_-														chloro	gi157777871-EU168191	Heterosigma akashiwo	7.00E-25	estExt_Genewise1.C_210194-Psemu1_scaffold_21	100		CAM_CRCL_5707	Pseudo-nitzschia multiseries	37319	NA							NA	0	0	2	0	0	1	0	1	0	1	1	1	0	4	19	13	1	3
contig_1051601_63_1184_-		tps:THAPSDRAFT_5824	hypothetical protein						B8C403								NA	CAMPEP_0199649778-CAMNT_0045503631	99.73			Pseudo-nitzschia australis, Strain 10249 10 AB	44445	NA							NA	0	0	0	0	0	0	0	0	0	0	0	0	0	0	0	4	1	26
contig_1051602_395_1114_-		pti:PHATR_44234	hypothetical protein						B5Y5T3								NA	CAMPEP_0172377770-CAMNT_0013105479	83.4			Pseudo-nitzschia pungens cf. cingulata	-311169	NA							NA	1	0	1	0	0	0	0	0	0	1	0	3	0	1	4	22	22	92
contig_1051603_105_866_-																	NA	CAMPEP_0199654286-CAMNT_0045510613	100			Pseudo-nitzschia australis, Strain 10249 10 AB	44445	NA							NA	0	0	0	0	0	0	0	0	0	0	0	0	0	0	0	28	0	21
contig_1051606_705_2726_-		tps:THAPSDRAFT_25297	hypothetical protein						B8CEB5								NA	CAMPEP_0199674964-CAMNT_0045539747	99.7			Pseudo-nitzschia australis, Strain 10249 10 AB	44445	NA							NA	0	1	2	0	0	0	0	0	0	0	1	0	0	0	0	8	0	11
contig_1051607_3_590_+		pti:PHATRDRAFT_36620	hypothetical protein						B7G1V6								NA	e_gw1.209.55.1-Psemu1_scaffold_209	65.22		CAM_CRCL_4039401	Pseudo-nitzschia multiseries	37319	NA	PF10914	Protein of unknown function (DUF2781)					NA	4	0	0	0	0	0	0	0	0	0	0	0	0	0	2	2	1	0
contig_1051607_925_1965_-		pti:PHATRDRAFT_49764	hypothetical protein						B7GBT9								NA	estExt_Genewise1.C_2090062-Psemu1_scaffold_209	94.35		CAM_CRCL_19222	Pseudo-nitzschia multiseries	37319	NA	_GAP_||PF00153	_GAP_||Mitochondrial carrier protein					NA	0	0	1	0	0	0	0	0	0	0	0	1	1	0	0	14	4	7
contig_1051608_72_1664_-		tps:THAPSDRAFT_21195	hypothetical protein; K10426 dynactin 4		K10426	dynactin 4	Vasopressin-regulated water reabsorption || Huntington disease		B8BTU9								NA	CAMPEP_0199657546-CAMNT_0045515115	99.62	PF05502.8: Dynactin p62 family		Pseudo-nitzschia australis, Strain 10249 10 AB	44445	NA							NA	0	0	0	0	0	0	0	0	0	1	0	0	0	2	1	18	10	91
contig_1051609_129_641_+																	NA	gm1.22469_g-Psemu1_scaffold_250	53.96			Pseudo-nitzschia multiseries	37319	NA							NA	4	0	0	0	0	0	0	0	0	0	0	0	0	0	0	8	4	14
contig_1051610_274_1647_-																	NA	CAMPEP_0199652912-CAMNT_0045508409	99.35	PF13839.1: GDSL/SGNH-like Acyl-Esterase family found in Pmr5 and Cas1p		Pseudo-nitzschia australis, Strain 10249 10 AB	44445	NA	_GAP_||PF13839||_GAP_	_GAP_||PF13839||_GAP_					NA	1	0	0	0	0	0	0	0	0	0	0	0	0	0	0	2	12	10
contig_1051611_233_1132_-																	NA	CAMPEP_0199674356-CAMNT_0045539059	100	TIGR02415: 23BDH: acetoin reductases PF00106.20: short chain dehydrogenase PF13561.1: Enoyl-(Acyl carrier protein) reductase		Pseudo-nitzschia australis, Strain 10249 10 AB	44445	NA							NA	0	0	0	0	0	0	0	0	4	0	2	0	0	0	0	3	2	65
contig_1051612_494_1054_-		tad:TRIADDRAFT_60779	hypothetical protein						B3S8X7								NA	CAMPEP_0199666952-CAMNT_0045528387	100	PF13424.1: Tetratricopeptide repeat PF13414.1: TPR repeat		Pseudo-nitzschia australis, Strain 10249 10 AB	44445	NA	PF13424||_GAP_	PF13424||_GAP_					NA	0	0	0	0	0	0	0	1	0	2	0	1	2	0	1	8	19	112
contig_1051614_1132_1599_-		pti:PHATRDRAFT_44595	mitotic cohesin; K06670 cohesin complex subunit SCC1		K06670	cohesin complex subunit SCC1	Cell cycle || Cell cycle - yeast		B7FUM0								NA	CAMPEP_0199674716-CAMNT_0045539459	100	PF04825.8: N terminus of Rad21 / Rec8 like protein PF04824.11: Conserved region of Rad21 / Rec8 like protein		Pseudo-nitzschia australis, Strain 10249 10 AB	44445	NA	_GAP_||PF04824	_GAP_||Conserved region of Rad21 / Rec8 like protein					NA	0	0	0	0	0	0	0	0	0	0	0	0	0	0	0	2	0	2
contig_1051615_1_531_+		pti:PHATRDRAFT_8324	hypothetical protein						B7GC93								NA	e_gw1.1574.23.1-Psemu1_scaffold_1574	95.19		CAM_CRCL_4006512	Pseudo-nitzschia multiseries	37319	NA	_GAP_||PF03992	_GAP_||Antibiotic biosynthesis monooxygenase					NA	0	3	1	0	0	0	0	0	0	0	0	0	0	0	6	11	0	2
contig_1051617_485_1582_-																	NA	CAMPEP_0199651816-CAMNT_0045506417	93.17			Pseudo-nitzschia australis, Strain 10249 10 AB	44445	NA							NA	2	0	0	0	0	0	0	0	0	0	0	0	0	0	0	0	0	8
contig_1051619_128_1828_-		pti:PHATRDRAFT_30394	hypothetical protein; K12483 EH domain-containing protein 1	pti04144	K12483	EH domain-containing protein 1	Endocytosis		B7GAU1	KOG1954	Endocytosis/signaling protein EHD1	Signal transduction mechanisms	CELLULAR PROCESSES AND SIGNALING				NA	CAMPEP_0199664850-CAMNT_0045525073	100	TIGR00231: small_GTP: small GTP-binding protein domain PF00350.18: Dynamin family PF12763.2: Cytoskeletal-regulatory complex EF hand		Pseudo-nitzschia australis, Strain 10249 10 AB	44445	NA	_GAP_||PF00350||_GAP_||PF12763	_GAP_||Dynamin family||_GAP_||PF12763					NA	0	0	15	0	0	4	0	0	0	1	1	0	0	3	7	27	14	70
contig_1051621_149_2623_-		pti:PHATRDRAFT_45163	hypothetical protein						B7FWN8								NA	CAMPEP_0199661696-CAMNT_0045520441	100	PF03385.12: Protein of unknown function, DUF288		Pseudo-nitzschia australis, Strain 10249 10 AB	44445	NA	_GAP_||PF03385||_GAP_	_GAP_||Protein of unknown function, DUF288||_GAP_					NA	1	0	0	0	0	4	0	0	0	0	0	0	0	1	0	13	16	129
contig_1051622_138_1901_-		pti:PHATRDRAFT_50479	hypothetical protein						B7GE84								NA	CAMPEP_0199650870-CAMNT_0045504969	99.83			Pseudo-nitzschia australis, Strain 10249 10 AB	44445	NA							NA	0	0	0	0	0	0	0	0	0	0	0	0	0	0	0	13	6	39
contig_1051623_521_3151_-		pti:PHATRDRAFT_45913	hypothetical protein						B7FZ50								NA	CAMPEP_0172405684-CAMNT_0013140971	48.64	PF12799.2: Leucine Rich repeats (2 copies) PF00560.28: Leucine Rich Repeat		Pseudo-nitzschia pungens	37318	NA							NA	1	0	0	0	0	0	0	0	0	0	0	0	0	0	0	3	2	370
contig_1051624_316_1290_-										KOG1399	Flavin-containing monooxygenase	Secondary metabolites biosynthesis, transport and catabolism	METABOLISM				NA	CAMPEP_0199660728-CAMNT_0045518971	99.68	TIGR04046: MSMEG_0569_nitr: flavin-dependent oxidoreductase, MSMEG_0569 family PF00743.14: Flavin-binding monooxygenase-like PF13738.1: Pyridine nucleotide-disulphide oxidoreductase		Pseudo-nitzschia australis, Strain 10249 10 AB	44445	NA	PF00743	Flavin-binding monooxygenase-like					NA	0	0	0	0	0	0	0	0	0	0	0	0	0	0	0	3	0	12
contig_1051625_49_459_-																	NA	CAMPEP_0172390452-CAMNT_0013120835	52.67			Pseudo-nitzschia pungens	37318	NA							NA	0	0	0	0	0	1	0	0	0	0	0	0	0	0	3	22	5	0
contig_1051626_86_2182_-		tps:THAPSDRAFT_14924	hypothetical protein						B8BR70	KOG2569	G protein-coupled seven transmembrane receptor	Signal transduction mechanisms	CELLULAR PROCESSES AND SIGNALING				NA	CAMPEP_0199667552-CAMNT_0045529289	99.28	PF06814.8: Lung seven transmembrane receptor		Pseudo-nitzschia australis, Strain 10249 10 AB	44445	NA	_GAP_||PF06814||_GAP_	_GAP_||Lung seven transmembrane receptor||_GAP_					NA	8	0	1	0	0	0	0	0	0	2	0	0	0	2	0	19	10	96
contig_1051627_570_1277_+		pti:PHATRDRAFT_44364	GOS; hypothetical protein; K08495 golgi SNAP receptor complex member 1	pti04130	K08495	golgi SNAP receptor complex member 1	SNARE interactions in vesicular transport		B7FTV4	KOG3208	SNARE protein GS28	Intracellular trafficking, secretion, and vesicular transport	CELLULAR PROCESSES AND SIGNALING				NA	CAMPEP_0199656418-CAMNT_0045513317	100	PF12352.3: Snare region anchored in the vesicle membrane C-terminus		Pseudo-nitzschia australis, Strain 10249 10 AB	44445	NA	_GAP_||PF12352	_GAP_||Snare region anchored in the vesicle membrane C-terminus					NA	1	0	0	0	0	0	0	0	0	0	0	0	0	0	0	16	3	24
contig_1051630_1_897_-		pti:PHATRDRAFT_47708	hypothetical protein						B7G4L9								NA	CAMPEP_0199664074-CAMNT_0045523857	100			Pseudo-nitzschia australis, Strain 10249 10 AB	44445	NA							NA	1	0	0	0	0	0	0	0	0	0	0	0	0	0	0	5	2	12
contig_1051631_671_964_-		tps:THAPSDRAFT_6522	hypothetical protein; K11098 small nuclear ribonucleoprotein F	tps03040	K11098	small nuclear ribonucleoprotein F	Spliceosome		B8C4J9	KOG3482	Small nuclear ribonucleoprotein (snRNP) SMF	RNA processing and modification	INFORMATION STORAGE AND PROCESSING				NA	CAMPEP_0199656168-CAMNT_0045512957	100	PF01423.17: LSM domain		Pseudo-nitzschia australis, Strain 10249 10 AB	44445	NA	PF01423	LSM domain					NA	0	0	0	0	0	0	0	0	0	2	0	0	0	0	0	8	2	18
contig_1051632_149_982_-		pti:PHATRDRAFT_42503	hypothetical protein						B7FRI3								NA	fgenesh1_pg.710_#_3-Psemu1_scaffold_710	68.93			Pseudo-nitzschia multiseries	37319	NA							NA	0	0	0	0	0	0	0	0	0	0	0	0	0	0	0	5	0	10
contig_1051633_393_1436_-		pti:PHATRDRAFT_49128	hypothetical protein						B7G9K7								NA	CAMPEP_0199654042-CAMNT_0045510331	99.7			Pseudo-nitzschia australis, Strain 10249 10 AB	44445	NA							NA	0	0	0	0	0	0	0	0	0	0	0	0	0	0	2	8	1	71
contig_1051634_3_2030_+		tps:THAPSDRAFT_bd722	hypothetical protein						B8LE59	KOG3664	Predicted patched transmembrane receptor	Signal transduction mechanisms	CELLULAR PROCESSES AND SIGNALING				NA	CAMPEP_0199673020-CAMNT_0045537603	100	TIGR00917: 2A060601: Niemann-Pick C type protein family PF02460.13: Patched family PF12349.3: Sterol-sensing domain of SREBP cleavage-activation		Pseudo-nitzschia australis, Strain 10249 10 AB	44445	NA	_GAP_||PF02460||_GAP_	_GAP_||Patched family||_GAP_					NA	6	1	0	0	0	0	0	0	0	0	0	0	1	0	1	16	10	129
contig_1051635_523_2220_-		pti:PHATRDRAFT_42740	hypothetical protein						B7FPD2								NA	CAMPEP_0199656172-CAMNT_0045512961	99.47			Pseudo-nitzschia australis, Strain 10249 10 AB	44445	NA							NA	0	0	0	0	0	3	0	0	0	0	0	0	0	0	0	5	8	49
contig_1051637_1250_2119_-																	NA	CAMPEP_0199656732-CAMNT_0045513819	100			Pseudo-nitzschia australis, Strain 10249 10 AB	44445	NA							NA	0	0	0	0	0	0	0	0	0	0	0	0	0	4	1	2	0	36
contig_1051638_1_1230_+		pti:PHATRDRAFT_bd1735	PtAP1/2beta; hypothetical protein; K12392 AP-1 complex subunit beta-1		K12392	AP-1 complex subunit beta-1	Lysosome || Human immunodeficiency virus 1 infection		B7S4C6	KOG1061	Vesicle coat complex AP-1/AP-2/AP-4, beta subunit	Intracellular trafficking, secretion, and vesicular transport	CELLULAR PROCESSES AND SIGNALING				NA	CAMPEP_0199647122-CAMNT_0045499643	100	PF01602.15: Adaptin N terminal region PF12717.2: non-SMC mitotic condensation complex subunit 1		Pseudo-nitzschia australis, Strain 10249 10 AB	44445	NA	PF01602||_GAP_||PF09066	Adaptin N terminal region||_GAP_||Beta2-adaptin appendage, C-terminal sub-domain					NA	0	0	3	0	0	0	0	0	0	0	0	0	0	3	1	17	0	6
contig_1051645_44_1840_-		pti:PHATRDRAFT_45558	hypothetical protein						B7FY33	KOG2816	Predicted transporter ADD1 (major facilitator superfamily)	General function prediction only	POORLY CHARACTERIZED				NA	CAMPEP_0199675290-CAMNT_0045540103	99.67	PF07690.11: Major Facilitator Superfamily		Pseudo-nitzschia australis, Strain 10249 10 AB	44445	NA	_GAP_||PF07690||_GAP_	_GAP_||Major Facilitator Superfamily||_GAP_			MFS	multidrug efflux	0	11	0	0	0	0	0	0	0	0	0	0	0	0	0	0	10	0	47
contig_1051648_354_1496_-																	NA	CAMPEP_0199672420-CAMNT_0045536969	100	TIGR00874: talAB: transaldolase PF00923.14: Transaldolase		Pseudo-nitzschia australis, Strain 10249 10 AB	44445	NA	_GAP_||PF00923	_GAP_||Transaldolase					NA	0	0	0	0	0	0	0	0	0	0	0	0	0	0	3	61	41	178
contig_1051649_357_710_-																	NA	CAMPEP_0199673562-CAMNT_0045538201	98.29	PF04886.7: PT repeat		Pseudo-nitzschia australis, Strain 10249 10 AB	44445	NA							NA	0	0	0	0	0	0	0	0	0	0	0	0	0	0	0	37	8	19
contig_1051652_36_3686_-		pti:PHATRDRAFT_31156	DHC1; hypothetical protein; K10413 dynein heavy chain 1, cytosolic	pti04145	K10413	dynein heavy chain 1, cytosolic	Phagosome || Vasopressin-regulated water reabsorption || Salmonella infection		B7GDZ2	KOG3595	Dyneins, heavy chain	Cytoskeleton	CELLULAR PROCESSES AND SIGNALING				NA	CAMPEP_0199664622-CAMNT_0045524725	99.92	TIGR02168: SMC_prok_B: chromosome segregation protein SMC PF03028.10: Dynein heavy chain and region D6 of dynein motor PF12781.2: ATP-binding dynein motor region D5		Pseudo-nitzschia australis, Strain 10249 10 AB	44445	NA	PF12780||_GAP_||PF12777||PF12781||_GAP_||PF03028	PF12780||_GAP_||PF12777||PF12781||_GAP_||Dynein heavy chain					NA	0	0	0	0	0	2	0	0	0	1	0	0	1	0	4	15	10	98
contig_1051653_430_1758_-		tps:THAPSDRAFT_1644	hypothetical protein						B8BRJ0								NA	CAMPEP_0199661056-CAMNT_0045519425	100	TIGR03903: TOMM_kin_cyc: TOMM system kinase/cyclase multidomain protein PF00069.20: Protein kinase domain PF07714.12: Protein tyrosine kinase		Pseudo-nitzschia australis, Strain 10249 10 AB	44445	NA	_GAP_||PF00069||_GAP_	_GAP_||Protein kinase domain||_GAP_					NA	0	1	0	0	0	1	0	0	0	5	0	2	1	1	4	15	11	23
contig_1051655_2_589_+																	NA	fgenesh1_kg.90_#_11_#_143_1_CCCI_CCOA_CCOB_CCOC_CFAP_CFAS-Psemu1_scaffold_90	43.96			Pseudo-nitzschia multiseries	37319	NA							NA	0	0	0	0	0	0	0	0	0	0	0	0	0	0	0	2	0	10
contig_1051658_24_1415_-		pti:PHATRDRAFT_34373	hypothetical protein; K11996 adenylyltransferase and sulfurtransferase	pti04122	K11996	adenylyltransferase and sulfurtransferase [EC:2.7.7.80 2.8.1.11]	Sulfur relay system		B7FVV0	KOG2017	Molybdopterin synthase sulfurylase	Coenzyme transport and metabolism	METABOLISM	chloro	gi11465801-NC_000925	Porphyra purpurea	7.00E-56	fgenesh1_pm.5_#_4-Psemu1_scaffold_5	88.32		CAM_CRCL_4003153	Pseudo-nitzschia multiseries	37319	NA	_GAP_||PF00899||PF05237||_GAP_||PF00581	_GAP_||ThiF family||MoeZ/MoeB domain||_GAP_||Rhodanese-like domain					NA	1	1	0	0	0	0	0	0	0	1	0	0	2	0	1	23	10	443
contig_1051660_397_1002_-																	NA	CAMPEP_0199675192-CAMNT_0045539995	99			Pseudo-nitzschia australis, Strain 10249 10 AB	44445	NA							NA	0	0	0	0	0	0	0	0	0	0	0	0	0	0	0	4	1	34
contig_1051663_116_2914_-		tps:THAPSDRAFT_bd1879	hypothetical protein						B8LEM5								NA	CAMPEP_0199674360-CAMNT_0045539065	97.7	PF05548.6: Gametolysin peptidase M11		Pseudo-nitzschia australis, Strain 10249 10 AB	44445	NA	_GAP_||PF05548||_GAP_	_GAP_||Gametolysin peptidase M11||_GAP_					NA	0	0	0	0	0	0	0	0	0	0	0	0	0	0	0	20	6	98
contig_1051664_480_875_-		pti:PHATRDRAFT_44796	hypothetical protein						B7FVP0	KOG4099	Predicted membrane protein	Function unknown	POORLY CHARACTERIZED				NA	CAMPEP_0199654562-CAMNT_0045510951	100	PF04930.10: FUN14 family		Pseudo-nitzschia australis, Strain 10249 10 AB	44445	NA	PF04930	FUN14 family					NA	2	0	0	0	0	0	0	0	0	0	0	0	0	0	0	1	0	44
contig_1051665_268_2721_-																	NA	CAMPEP_0199673714-CAMNT_0045538359	100			Pseudo-nitzschia australis, Strain 10249 10 AB	44445	NA							NA	0	0	4	0	0	0	0	0	0	0	0	0	0	0	1	14	24	57
contig_1051666_331_990_-																	NA	gm1.23065_g-Psemu1_scaffold_260	51.15			Pseudo-nitzschia multiseries	37319	NA							NA	0	0	0	0	0	0	0	0	0	0	0	0	0	0	0	3	0	11
contig_1051667_242_988_-		pti:PHATRDRAFT_47899	hypothetical protein						B7G5A8	KOG0704	ADP-ribosylation factor GTPase activator	Signal transduction mechanisms	CELLULAR PROCESSES AND SIGNALING				NA	CAMPEP_0199674812-CAMNT_0045539573	97.02	PF01412.13: Putative GTPase activating protein for Arf		Pseudo-nitzschia australis, Strain 10249 10 AB	44445	NA	PF01412||_GAP_	Putative GTPase activating protein for Arf||_GAP_					NA	0	0	0	0	0	0	0	0	0	0	0	0	0	1	0	5	0	14
contig_1051668_87_923_-		pti:PHATRDRAFT_19669	hypothetical protein; K12184 ESCRT-I complex subunit VPS28	pti04144	K12184	ESCRT-I complex subunit VPS28	Endocytosis		B7FWQ6	KOG3284	Vacuolar sorting protein VPS28	Intracellular trafficking, secretion, and vesicular transport	CELLULAR PROCESSES AND SIGNALING				NA	CAMPEP_0199671686-CAMNT_0045535743	100	PF03997.7: VPS28 protein		Pseudo-nitzschia australis, Strain 10249 10 AB	44445	NA	_GAP_||PF03997	_GAP_||VPS28 protein					NA	0	0	0	0	0	0	0	0	0	0	0	0	0	0	0	9	5	32
contig_1051671_104_667_-		pti:PHATR_44151	Skp1;2; hypothetical protein						B5Y5I2								NA	CAMPEP_0199668274-CAMNT_0045530581	100	PF01466.14: Skp1 family, dimerisation domain		Pseudo-nitzschia australis, Strain 10249 10 AB	44445	NA	_GAP_||PF01466	_GAP_||Skp1 family, dimerisation domain					NA	0	0	0	0	0	0	0	0	0	0	0	1	0	0	0	7	3	5
contig_1051672_92_2119_-		pti:PHATRDRAFT_45312	hypothetical protein						B7FX90								NA	CAMPEP_0172406938-CAMNT_0013142757	73.98			Pseudo-nitzschia pungens	37318	NA							NA	10	0	0	0	0	0	0	0	0	0	0	0	0	2	0	8	6	97
contig_1051673_133_2034_-																	NA	CAMPEP_0199654960-CAMNT_0045511417	100			Pseudo-nitzschia australis, Strain 10249 10 AB	44445	NA							NA	1	0	0	0	0	0	0	0	0	0	0	0	0	0	0	17	3	24
contig_1051675_506_1243_-																	NA	CAMPEP_0199652486-CAMNT_0045507573	100			Pseudo-nitzschia australis, Strain 10249 10 AB	44445	NA							NA	0	0	0	0	0	0	0	0	0	0	0	0	0	1	0	9	22	45
contig_1051678_211_627_+		pti:PHATRDRAFT_50224	hypothetical protein						B7GDD4								NA	CAMPEP_0199671552-CAMNT_0045535593	100			Pseudo-nitzschia australis, Strain 10249 10 AB	44445	NA							NA	0	2	0	0	0	0	0	0	0	0	0	0	1	3	0	36	30	437
contig_1051679_2_568_+		pti:PHATRDRAFT_46140	galactosyl transferase						B7G071	KOG3916	UDP-Gal:glucosylceramide beta-1,4-galactosyltransferase	Carbohydrate transport and metabolism	METABOLISM				NA	CAMPEP_0199660358-CAMNT_0045518479	100	PF02709.9: N-terminal domain of galactosyltransferase PF13733.1: N-terminal region of glycosyl transferase group 7		Pseudo-nitzschia australis, Strain 10249 10 AB	44445	NA	PF02709||_GAP_	Galactosyltransferase||_GAP_					NA	0	4	0	0	0	0	0	0	0	0	0	0	0	0	0	3	0	10
contig_1051681_423_1499_-		pti:PHATRDRAFT_47701	hypothetical protein						B7G4L2								NA	CAMPEP_0199645876-CAMNT_0045498183	100			Pseudo-nitzschia australis, Strain 10249 10 AB	44445	NA							NA	0	0	0	0	0	0	0	0	0	0	0	0	0	0	0	3	1	2
contig_1051682_241_807_+		tps:THAPSDRAFT_26418	microsomal signal peptidase (EC:3.4.-.-); K13280 signal peptidase, endoplasmic reticulum-type [EC:3.4.-.-]	tps03060	K13280	signal peptidase I [EC:3.4.21.89]	Protein export		B8CCB4	KOG3342	Signal peptidase I	Intracellular trafficking, secretion, and vesicular transport	CELLULAR PROCESSES AND SIGNALING				NA	CAMPEP_0199657548-CAMNT_0045515121	100	TIGR02228: sigpep_I_arch: signal peptidase I PF00717.18: Peptidase S24-like		Pseudo-nitzschia australis, Strain 10249 10 AB	44445	NA	_GAP_||PF00717||_GAP_	_GAP_||Peptidase S24-like||_GAP_	TIGR02228	signal peptidase I			NA	1	0	1	0	0	0	1	1	0	7	0	0	0	0	3	5	4	14
contig_1051685_1_792_-		pti:PHATRDRAFT_47528	hypothetical protein						B7G3Z8								NA	CAMPEP_0172359526-CAMNT_0013081203	76.29			Pseudo-nitzschia pungens cf. cingulata	-311169	NA							NA	0	0	0	0	0	0	0	0	0	0	0	0	0	0	1	8	0	6
contig_1051687_3_1334_+		pti:PHATRDRAFT_46031	hypothetical protein; K01011 thiosulfate/3-mercaptopyruvate sulfurtransferase [EC:2.8.1.1 2.8.1.2]	pti01100||pti04122||pti00270	K01011	thiosulfate/3-mercaptopyruvate sulfurtransferase [EC:2.8.1.1 2.8.1.2]	Cysteine and methionine metabolism || Sulfur metabolism || Metabolic pathways || Microbial metabolism in diverse environments || Sulfur relay system	2.8.1.2||2.8.1.1	B7FZT9								NA	estExt_Genewise1Plus.C_490026-Psemu1_scaffold_49	47.21		CAM_CRCL_23948	Pseudo-nitzschia multiseries	37319	NA	_GAP_||PF00581	_GAP_||Rhodanese-like domain					NA	0	0	1	0	0	0	0	0	0	4	2	0	0	1	0	4	0	4
contig_1051689_568_1299_-																	NA	CAMPEP_0199675602-CAMNT_0045540447	62.22			Pseudo-nitzschia australis, Strain 10249 10 AB	44445	NA							NA	1	0	0	0	0	0	0	0	0	0	0	0	0	0	0	7	0	19
contig_1051691_1541_1921_-		tps:THAPSDRAFT_2126	hypothetical protein						B8BTG1								NA	e_gw1.177.48.1-Psemu1_scaffold_177	72.36			Pseudo-nitzschia multiseries	37319	NA							NA	0	0	0	0	0	0	0	0	0	0	0	0	0	0	0	0	0	0
contig_1051691_75_1271_+		pti:PHATRDRAFT_10674	hypothetical protein; K03239 translation initiation factor eIF-2B subunit alpha	pti03013	K03239	translation initiation factor eIF-2B subunit alpha	RNA transport		B7FUW0	KOG1466	Translation initiation factor 2B, alpha subunit (eIF-2Balpha/GCN3)	Translation, ribosomal structure and biogenesis	INFORMATION STORAGE AND PROCESSING				NA	CAMPEP_0199663276-CAMNT_0045522851	100	TIGR00511: ribulose_e2b2: ribose-1,5-bisphosphate isomerase, e2b2 family PF01008.12: Initiation factor 2 subunit family		Pseudo-nitzschia australis, Strain 10249 10 AB	44445	NA	_GAP_||PF01008	_GAP_||Initiation factor 2 subunit family					NA	0	0	0	0	0	0	0	0	0	3	0	0	0	0	0	6	0	6
contig_1051692_3_803_+		tps:THAPSDRAFT_270023	nuclear distribution protein						B8CEN6	KOG2265	Nuclear distribution protein NUDC	Signal transduction mechanisms	CELLULAR PROCESSES AND SIGNALING				NA	CAMPEP_0199670364-CAMNT_0045533951	100	PF04969.11: CS domain PF14050.1: N-terminal conserved domain of Nudc.		Pseudo-nitzschia australis, Strain 10249 10 AB	44445	NA	_GAP_||PF14050||_GAP_||PF04969	_GAP_||PF14050||_GAP_||CS domain					NA	0	0	0	0	0	0	0	0	0	0	0	0	0	0	0	0	4	8
contig_1051693_284_1786_-		pti:PHATRDRAFT_26432	DLDH; dihydrolipoyl dehydrogenase (EC:1.8.1.4); K00382 dihydrolipoamide dehydrogenase [EC:1.8.1.4]	pti01100||pti00280||pti00260||pti00020||pti00010||pti01110||pti00620	K00382	dihydrolipoamide dehydrogenase [EC:1.8.1.4]	Glycolysis / Gluconeogenesis || Citrate cycle (TCA cycle) || Glycine, serine and threonine metabolism || Valine, leucine and isoleucine degradation || Pyruvate metabolism || Glyoxylate and dicarboxylate metabolism || Propanoate metabolism || Metabolic pathways || Biosynthesis of secondary metabolites || Microbial metabolism in diverse environments || Biosynthesis of antibiotics || Carbon metaboli…	1.8.1.4	B7FVM3	KOG1335	Dihydrolipoamide dehydrogenase	Energy production and conversion	METABOLISM				NA	CAMPEP_0199654714-CAMNT_0045511131	100	TIGR01350: lipoamide_DH: dihydrolipoyl dehydrogenase PF07992.9: Pyridine nucleotide-disulphide oxidoreductase PF02852.17: Pyridine nucleotide-disulphide oxidoreductase, dimerisation domain		Pseudo-nitzschia australis, Strain 10249 10 AB	44445	NA	_GAP_||PF07992||PF02852	_GAP_||Pyridine nucleotide-disulphide oxidoreductase||Pyridine nucleotide-disulphide oxidoreductase, dimerisation domain	_GAP_||TIGR01350	_GAP_||dihydrolipoyl dehydrogenase			NA	0	1	5	0	0	2	0	2	0	8	3	0	3	4	12	21	6	108
contig_1051701_241_2397_+														chloro	gi30468253-NC_004799	Cyanidioschyzon merolae strain 10D	4.00E-04	CAMPEP_0199647418-CAMNT_0045500075	99.03			Pseudo-nitzschia australis, Strain 10249 10 AB	44445	NA							NA	0	0	0	0	0	0	0	0	0	0	0	0	2	0	0	8	9	193
contig_1051702_475_1407_-		tps:THAPSDRAFT_8808	hypothetical protein						B8LC40	KOG3140	Predicted membrane protein	Function unknown	POORLY CHARACTERIZED				NA	CAMPEP_0199651376-CAMNT_0045505699	100	PF09335.6: SNARE associated Golgi protein		Pseudo-nitzschia australis, Strain 10249 10 AB	44445	NA	_GAP_||PF09335||_GAP_	_GAP_||SNARE associated Golgi protein||_GAP_					NA	5	0	2	0	0	0	0	0	0	0	0	0	0	0	1	1	2	47
contig_1051703_539_1102_-																	NA	CAMPEP_0172381180-CAMNT_0013108947	62.34			Pseudo-nitzschia pungens cf. cingulata	-311169	NA							NA	3	0	0	0	0	0	0	0	0	0	0	0	0	0	0	0	0	1
contig_1051703_95_376_-																	NA	CAMPEP_0172381180-CAMNT_0013108947	55.81			Pseudo-nitzschia pungens cf. cingulata	-311169	NA							NA	0	0	0	0	0	0	0	0	0	0	0	0	0	0	0	1	0	8
contig_1051704_3_2198_+																	NA	CAMPEP_0199649318-CAMNT_0045503067	99.72	PF00226.26: DnaJ domain		Pseudo-nitzschia australis, Strain 10249 10 AB	44445	NA	_GAP_||PF00226||_GAP_	_GAP_||DnaJ domain||_GAP_					NA	0	0	0	0	0	0	0	0	0	0	0	0	0	0	0	2	10	53
contig_1051705_336_782_-																	NA	CAMPEP_0199660436-CAMNT_0045518575	100			Pseudo-nitzschia australis, Strain 10249 10 AB	44445	NA							NA	1	0	0	0	0	0	0	0	0	0	0	0	0	0	0	4	5	32
contig_1051711_519_896_-		tps:THAPSDRAFT_3153	hypothetical protein						B8BWZ0								NA	CAMPEP_0199672864-CAMNT_0045537427	100			Pseudo-nitzschia australis, Strain 10249 10 AB	44445	NA							NA	0	0	4	0	0	0	0	0	0	3	1	0	1	1	1	11	3	63
contig_1051713_333_755_-		pti:PHATRDRAFT_45040	hypothetical protein						B7FW98								NA	CAMPEP_0199657882-CAMNT_0045515529	100			Pseudo-nitzschia australis, Strain 10249 10 AB	44445	NA							NA	1	0	1	0	0	0	0	0	0	0	0	0	0	0	0	16	31	87
contig_1051718_183_1271_-																	NA	CAMPEP_0172387096-CAMNT_0013116663	72.75			Pseudo-nitzschia pungens	37318	NA							NA	0	1	0	0	0	0	0	0	0	0	0	0	0	0	0	6	9	50
contig_1051719_96_2627_-										KOG0927	Predicted transporter (ABC superfamily)	General function prediction only	POORLY CHARACTERIZED	chloro	gi260780699-NC_013359	Bryopsis hypnoides	1.00E-10	CAMPEP_0199648654-CAMNT_0045501849	99.88	TIGR03719: ABC_ABC_ChvD: ATP-binding cassette protein, ChvD family PF00005.22: ABC transporter PF12848.2: ABC transporter		Pseudo-nitzschia australis, Strain 10249 10 AB	44445	NA	_GAP_||PF00005||_GAP_||PF12848||PF00005||_GAP_	_GAP_||ABC transporter||_GAP_||PF12848||ABC transporter||_GAP_					NA	0	0	1	0	1	0	0	0	0	0	0	0	0	0	0	5	8	13
contig_1051720_3_746_-	ITS	pti:PHATR_46922	hypothetical protein						B5Y475								NA	CAMPEP_0199647666-CAMNT_0045500439	99.55	PF10250.4: GDP-fucose protein O-fucosyltransferase		Pseudo-nitzschia australis, Strain 10249 10 AB	44445	NA							NA	1	0	0	0	0	0	0	0	0	0	0	0	0	0	0	2	2	0
contig_1051723_60_860_-		tps:THAPSDRAFT_40655	hypothetical protein						B8C240								NA	CAMPEP_0172405824-CAMNT_0013141169	69.43	PF00742.14: Homoserine dehydrogenase PF03447.11: Homoserine dehydrogenase, NAD binding domain		Pseudo-nitzschia pungens	37318	NA	PF00742||_GAP_	Homoserine dehydrogenase||_GAP_					NA	0	0	1	0	0	0	0	0	0	0	0	1	0	0	0	0	2	0
contig_1051731_1644_2879_-		nve:NEMVE_v1g179381	hypothetical protein						A7RLH1								NA	e_gw1.582.11.1-Psemu1_scaffold_582	73.93		CAM_CRCL_48157	Pseudo-nitzschia multiseries	37319	NA	_GAP_||PF02317||_GAP_	_GAP_||NAD/NADP octopine/nopaline dehydrogenase, alpha-helical domain||_GAP_					NA	0	0	0	0	0	0	0	0	0	0	0	0	4	0	0	0	29	198
contig_1051731_216_1292_+		tps:THAPSDRAFT_32691	hypothetical protein						B8BY89								NA	CAMPEP_0199668890-CAMNT_0045531925	100			Pseudo-nitzschia australis, Strain 10249 10 AB	44445	NA	PF02214||_GAP_	K+ channel tetramerisation domain||_GAP_					NA	0	0	0	0	0	0	0	0	0	0	0	0	0	0	0	3	0	32
contig_1051738_30_200_-																	NA	CAMPEP_0199675596-CAMNT_0045540441	100			Pseudo-nitzschia australis, Strain 10249 10 AB	44445	NA							NA	0	0	0	0	0	0	0	0	0	0	0	0	0	0	0	0	1	0
contig_1051740_3_719_-																	NA	CAMPEP_0199656740-CAMNT_0045513829	99.53	PF12799.2: Leucine Rich repeats (2 copies) PF13855.1: Leucine rich repeat		Pseudo-nitzschia australis, Strain 10249 10 AB	44445	NA							NA	0	0	0	0	0	0	0	0	0	0	0	0	0	0	0	0	2	3
contig_1051742_320_868_-																	NA	CAMPEP_0199668520-CAMNT_0045531089	100			Pseudo-nitzschia australis, Strain 10249 10 AB	44445	NA							NA	0	0	0	0	0	0	0	0	0	0	0	0	0	0	0	3	3	12
contig_1051743_1_1017_-																	NA	CAMPEP_0199653906-CAMNT_0045510169	99.71	PF14008.1: Iron/zinc purple acid phosphatase-like protein C PF00149.23: Calcineurin-like phosphoesterase		Pseudo-nitzschia australis, Strain 10249 10 AB	44445	NA							NA	0	0	0	0	0	0	0	0	0	0	2	0	0	0	0	1	2	43
contig_1051744_163_1596_-		pti:PHATRDRAFT_45689	hypothetical protein						B7FYJ4								NA	CAMPEP_0199656254-CAMNT_0045513071	99.74			Pseudo-nitzschia australis, Strain 10249 10 AB	44445	NA							NA	0	1	2	0	0	0	0	1	0	2	0	0	0	0	0	1	5	41
contig_1051754_549_1346_-		cmu:TC0602	helicase, putative						Q9PK68								NA	CAMPEP_0199662638-CAMNT_0045521937	48.23	PF03457.9: Helicase associated domain		Pseudo-nitzschia australis, Strain 10249 10 AB	44445	NA	_GAP_||PF03457	_GAP_||Helicase associated domain					NA	0	0	0	0	0	0	0	0	0	0	0	0	0	0	0	5	4	27
contig_1051758_2_730_-		tps:THAPSDRAFT_263396	hypothetical protein; K02367 glucuronyl/N-acetylglucosaminyl transferase EXT2 [EC:2.4.1.224 2.4.1.225]	tps01100	K02367	glucuronyl/N-acetylglucosaminyl transferase EXT2 [EC:2.4.1.224 2.4.1.225]	Glycosaminoglycan biosynthesis - heparan sulfate / heparin || Metabolic pathways	2.4.1.224||2.4.1.225	B8C6Y4	KOG1022	Acetylglucosaminyltransferase EXT2/exostosin 2	Carbohydrate transport and metabolism	METABOLISM				NA	CAMPEP_0199646358-CAMNT_0045498709	97.94	PF09258.5: Glycosyl transferase family 64 domain		Pseudo-nitzschia australis, Strain 10249 10 AB	44445	NA	PF09258||_GAP_	Glycosyl transferase family 64 domain||_GAP_					NA	0	0	0	0	0	0	0	0	0	0	0	0	0	0	0	7	2	3
contig_1051758_752_1321_-		tps:THAPSDRAFT_270115	hypothetical protein						B8CG22	KOG1022	Acetylglucosaminyltransferase EXT2/exostosin 2	Carbohydrate transport and metabolism	METABOLISM				NA	CAMPEP_0199669540-CAMNT_0045532727	100	PF09258.5: Glycosyl transferase family 64 domain		Pseudo-nitzschia australis, Strain 10249 10 AB	44445	NA	_GAP_||PF09258	_GAP_||Glycosyl transferase family 64 domain					NA	1	0	0	0	0	0	0	0	0	0	0	0	0	0	0	1	0	4
contig_1051763_71_628_-																	NA	CAMPEP_0199648868-CAMNT_0045502195	100			Pseudo-nitzschia australis, Strain 10249 10 AB	44445	NA							NA	0	0	0	0	0	0	0	0	0	0	0	0	0	0	0	3	2	12
contig_1051766_3_860_-																	NA	CAMPEP_0199667720-CAMNT_0045529503	100			Pseudo-nitzschia australis, Strain 10249 10 AB	44445	NA							NA	3	0	0	0	0	0	0	0	0	0	0	0	0	0	0	3	3	9
contig_105176_2_202_-		pti:PHATRDRAFT_14827	RabGDI; hypothetical protein						B7G6J6	KOG1439	RAB proteins geranylgeranyltransferase component A (RAB escort protein)	Posttranslational modification, protein turnover, chaperones	CELLULAR PROCESSES AND SIGNALING				NA	CAMPEP_0199789764-CAMNT_0045673583	94.03	PF00996.13: GDP dissociation inhibitor		Pseudo-nitzschia fraudulenta, Strain WWA7	183588	NA	PF00996	GDP dissociation inhibitor					NA	0	0	0	0	2	0	0	5	4	1	0	0	0	0	0	0	0	0
contig_1051772_151_2055_-		tps:THAPSDRAFT_20747	hypothetical protein						B8BQF5	KOG1675	Predicted cyclin	General function prediction only	POORLY CHARACTERIZED				NA	CAMPEP_0199660752-CAMNT_0045519003	99.53	PF08613.6: Cyclin PF00134.18: Cyclin, N-terminal domain		Pseudo-nitzschia australis, Strain 10249 10 AB	44445	NA	_GAP_||PF08613||_GAP_	_GAP_||Cyclin||_GAP_					NA	0	0	0	0	0	0	0	0	1	0	0	0	0	1	2	1	9	67
contig_1051773_124_1356_-		pti:PHATRDRAFT_43679	hypothetical protein						B7FT34								NA	CAMPEP_0199665286-CAMNT_0045525799	99.76			Pseudo-nitzschia australis, Strain 10249 10 AB	44445	NA							NA	0	0	0	0	0	0	0	0	0	0	0	0	0	0	0	2	1	16
contig_1051773_1396_2817_-																	NA	CAMPEP_0199665286-CAMNT_0045525799	99.72			Pseudo-nitzschia australis, Strain 10249 10 AB	44445	NA							NA	0	0	0	0	0	0	0	0	0	0	0	0	0	0	0	0	9	34
contig_1051780_203_1039_-		tps:THAPSDRAFT_26082	hypothetical protein						B8BRP7	KOG0166	Karyopherin (importin) alpha	Intracellular trafficking, secretion, and vesicular transport	CELLULAR PROCESSES AND SIGNALING				NA	CAMPEP_0199647194-CAMNT_0045499739	100	PF00514.18: Armadillo/beta-catenin-like repeat PF02985.17: HEAT repeat		Pseudo-nitzschia australis, Strain 10249 10 AB	44445	NA							NA	0	0	0	0	0	0	0	0	0	0	0	0	0	0	0	1	0	7
contig_1051785_97_1737_-										KOG2458	Endoplasmic reticulum protein EP58, contains filamin rod domain and KDEL motif	General function prediction only	POORLY CHARACTERIZED				NA	CAMPEP_0199651854-CAMNT_0045506459	86.08	PF05686.7: Glycosyl transferase family 90		Pseudo-nitzschia australis, Strain 10249 10 AB	44445	NA	_GAP_||PF05686	_GAP_||Arabidopsis thaliana protein of unknown function (DUF821)					NA	1	0	0	0	0	0	0	0	0	0	0	0	0	0	0	3	10	6
contig_1051793_247_2304_-		pti:PHATRDRAFT_42467	hypothetical protein						B7FRE5								NA	CAMPEP_0199646304-CAMNT_0045498651	100	TIGR03449: mycothiol_MshA: UDP-N-acetylglucosamine: 1L-myo-inositol-1-phosphate 1-alpha-D-N-acetylglucosaminyltransferase PF00534.15: Glycosyl transferases group 1 PF13692.1: Glycosyl transferases group 1		Pseudo-nitzschia australis, Strain 10249 10 AB	44445	NA	_GAP_||PF00534||_GAP_	_GAP_||Glycosyl transferases group 1||_GAP_					NA	0	0	0	0	0	0	0	0	0	0	0	0	0	3	0	7	16	111
contig_1051798_3_1328_-		pti:PHATRDRAFT_39471	hypothetical protein						B7G8R3								NA	CAMPEP_0199672338-CAMNT_0045536817	97.07			Pseudo-nitzschia australis, Strain 10249 10 AB	44445	NA							NA	0	0	0	0	0	0	0	0	0	0	0	0	0	0	0	0	0	17
contig_1051808_231_1973_-		tps:THAPSDRAFT_3323	hypothetical protein						B8BXG6								NA	CAMPEP_0199648042-CAMNT_0045501001	100			Pseudo-nitzschia australis, Strain 10249 10 AB	44445	NA							NA	1	1	4	0	0	2	0	0	0	1	0	1	0	0	1	2	14	12
contig_1051812_437_1738_-		pti:PHATR_21030	hypothetical protein; K02146 V-type H+-transporting ATPase subunit AC39 [EC:3.6.3.14]	pti01100||pti00190||pti04145	K02146	V-type H+-transporting ATPase subunit d	Oxidative phosphorylation || Metabolic pathways || Lysosome || Phagosome || Synaptic vesicle cycle || Collecting duct acid secretion || Vibrio cholerae infection || Epithelial cell signaling in Helicobacter pylori infection || Tuberculosis || Human papillomavirus infection || Viral carcinogenesis || Rheumatoid arthritis	3.6.3.14	B5Y3H8	KOG2957	Vacuolar H+-ATPase V0 sector, subunit d	Energy production and conversion	METABOLISM				NA	CAMPEP_0199646178-CAMNT_0045498511	99.22	TIGR02923: AhaC: ATP synthase A1, C subunit PF01992.11: ATP synthase (C/AC39) subunit		Pseudo-nitzschia australis, Strain 10249 10 AB	44445	NA	_GAP_||PF01992	_GAP_||ATP synthase (C/AC39) subunit			F-ATPase		0	0	4	12	0	0	0	0	1	0	4	0	0	4	0	9	15	8	59
contig_1051815_219_1046_-																	NA	CAMPEP_0199671366-CAMNT_0045535359	100			Pseudo-nitzschia australis, Strain 10249 10 AB	44445	NA	_GAP_||PF07740	_GAP_||Spider potassium channel inhibitory toxin					NA	0	0	0	0	0	0	0	0	0	0	0	0	0	2	0	0	9	13
contig_1051816_163_1299_-		pti:PHATRDRAFT_39660	hypothetical protein						B7G999								NA	CAMPEP_0199667820-CAMNT_0045529657	100			Pseudo-nitzschia australis, Strain 10249 10 AB	44445	NA							NA	0	0	0	0	0	0	0	0	0	0	0	0	2	0	4	14	13	95
contig_1051832_785_1522_-																	NA	CAMPEP_0199674160-CAMNT_0045538841	100			Pseudo-nitzschia australis, Strain 10249 10 AB	44445	NA							NA	0	0	0	0	0	0	0	0	0	0	0	0	0	0	0	2	8	42
contig_1051837_3_2969_-		pti:PHATRDRAFT_15968	hypothetical protein; K00106 xanthine dehydrogenase/oxidase [EC:1.17.1.4 1.17.3.2]	pti01100||pti00232||pti00230||pti04146||pti01110	K00106	xanthine dehydrogenase/oxidase [EC:1.17.1.4 1.17.3.2]	Purine metabolism || Caffeine metabolism || Drug metabolism - other enzymes || Metabolic pathways || Biosynthesis of secondary metabolites || Microbial metabolism in diverse environments || Peroxisome	1.17.3.2||1.17.1.4	B7GAV1	KOG0430	Xanthine dehydrogenase	Nucleotide transport and metabolism	METABOLISM				NA	CAMPEP_0172411506-CAMNT_0013147715	87.06	TIGR02969: mam_aldehyde_ox: aldehyde oxidase PF02738.13: Molybdopterin-binding domain of aldehyde dehydrogenase PF00941.16: FAD binding domain in molybdopterin dehydrogenase		Pseudo-nitzschia pungens	37318	NA	PF00941||PF03450||_GAP_||PF01315||PF02738	FAD binding domain in molybdopterin dehydrogenase||CO dehydrogenase flavoprotein C-terminal domain||_GAP_||Aldehyde oxidase and xanthine dehydrogenase, a/b hammerhead domain||Molybdopterin-binding domain of aldehyde dehydrogenase					NA	0	0	0	0	0	0	0	2	0	0	0	0	0	0	0	4	6	47
contig_1051838_3_1277_+																	NA	CAMPEP_0199659242-CAMNT_0045517131	99.28	PF03435.13: Saccharopine dehydrogenase		Pseudo-nitzschia australis, Strain 10249 10 AB	44445	NA	PF03435||_GAP_	Saccharopine dehydrogenase ||_GAP_					NA	1	0	0	0	0	0	0	0	0	0	0	0	0	0	0	5	5	13
contig_1051841_1_1074_-		pti:PHATRDRAFT_36270	hypothetical protein						B7G0V6	KOG1023	Natriuretic peptide receptor, guanylate cyclase	Signal transduction mechanisms	CELLULAR PROCESSES AND SIGNALING				NA	CAMPEP_0199645570-CAMNT_0045497835	100	PF00211.15: Adenylate and Guanylate cyclase catalytic domain		Pseudo-nitzschia australis, Strain 10249 10 AB	44445	NA	_GAP_||PF00211	_GAP_||Adenylate and Guanylate cyclase catalytic domain					NA	1	0	0	0	0	0	0	0	0	0	0	0	0	0	0	2	0	20
contig_1051844_300_2969_-		pti:PHATRDRAFT_43134	hypothetical protein						B7FQR4								NA	CAMPEP_0199661066-CAMNT_0045519447	99.77	TIGR00797: matE: MATE efflux family protein PF01554.13: MatE		Pseudo-nitzschia australis, Strain 10249 10 AB	44445	NA	_GAP_||PF01554||_GAP_	_GAP_||MatE||_GAP_			MOP (MATE)	multidrug efflux	0	10	0	1	0	0	0	0	0	0	0	0	0	0	0	2	13	4	90
contig_1051845_116_994_-																	NA	CAMPEP_0199650202-CAMNT_0045504119	22.1			Pseudo-nitzschia australis, Strain 10249 10 AB	44445	NA							NA	0	0	0	0	0	0	0	0	0	0	0	0	0	0	1	2	9	0
contig_1051847_1_2397_+		pti:PHATRDRAFT_49062	hypothetical protein						B7G9D3								NA	CAMPEP_0199655686-CAMNT_0045512299	99.36			Pseudo-nitzschia australis, Strain 10249 10 AB	44445	NA							NA	0	0	0	0	1	0	0	0	0	0	0	0	0	0	0	4	2	24
contig_1051848_2_622_+		pti:PHATR_44012	hypothetical protein						B5Y528								NA	CAMPEP_0199673164-CAMNT_0045537759	100			Pseudo-nitzschia australis, Strain 10249 10 AB	44445	NA							NA	0	0	0	0	0	0	0	0	0	0	0	0	0	0	0	0	0	6
contig_1051853_245_2833_-		tps:THAPSDRAFT_4333	hypothetical protein						B8BYZ6								NA	CAMPEP_0199673078-CAMNT_0045537663	99.88	PF04536.9: Repair protein PF13639.1: Ring finger domain		Pseudo-nitzschia australis, Strain 10249 10 AB	44445	NA	_GAP_||PF04536||_GAP_||PF00097||_GAP_	_GAP_||Domain of unknown function (DUF477)||_GAP_||Zinc finger, C3HC4 type (RING finger)||_GAP_					NA	1	0	0	0	0	0	0	0	0	0	0	0	0	0	0	4	3	54
contig_1051854_221_1222_+		olu:OSTLU_25832	AEC family transporter: auxin efflux						A4SAR3								NA	fgenesh1_pg.93_#_11-Psemu1_scaffold_93	77.61		CAM_CRCL_46617	Pseudo-nitzschia multiseries	37319	NA	PF03547	Membrane transport protein					NA	6	0	0	0	0	0	0	0	0	0	0	0	0	0	0	3	0	21
contig_1051855_2_832_-																	NA	CAMPEP_0199655110-CAMNT_0045511603	100			Pseudo-nitzschia australis, Strain 10249 10 AB	44445	NA							NA	0	0	0	0	0	0	0	0	0	0	0	0	0	0	0	4	0	12
contig_1051856_508_1995_-										KOG0955	PHD finger protein BR140/LIN-49	General function prediction only	POORLY CHARACTERIZED				NA	CAMPEP_0199646442-CAMNT_0045498813	98.79	PF00439.20: Bromodomain		Pseudo-nitzschia australis, Strain 10249 10 AB	44445	NA	PF00439||_GAP_	Bromodomain||_GAP_					NA	1	0	0	0	0	0	0	0	0	0	0	0	0	1	0	3	5	18
contig_1051857_529_3612_+		pti:PHATRDRAFT_45288	hypothetical protein						B7FX55								NA	CAMPEP_0199674528-CAMNT_0045539253	99.9			Pseudo-nitzschia australis, Strain 10249 10 AB	44445	NA							NA	0	1	0	0	0	0	0	0	0	0	0	0	0	0	0	6	12	102
contig_1051858_3_2096_-		pti:PHATR_44116	hypothetical protein						B5Y5E1								NA	CAMPEP_0199646704-CAMNT_0045499115	99.25	PF13424.1: Tetratricopeptide repeat PF13414.1: TPR repeat		Pseudo-nitzschia australis, Strain 10249 10 AB	44445	NA	_GAP_||PF00515||_GAP_||PF13176	_GAP_||Tetratricopeptide repeat||_GAP_||Tetratricopeptide repeat					NA	0	0	0	0	0	0	0	0	0	0	0	0	0	0	0	2	0	47
contig_1051859_294_1028_-	ITS																NA	CAMPEP_0199671614-CAMNT_0045535669	100			Pseudo-nitzschia australis, Strain 10249 10 AB	44445	NA							NA	0	0	0	0	0	0	0	0	0	0	0	0	0	0	0	0	0	5
contig_1051861_1956_3932_-		pti:PHATRDRAFT_50132	hypothetical protein; K14327 regulator of nonsense transcripts 2	pti03013||pti03015	K14327	regulator of nonsense transcripts 2	RNA transport || mRNA surveillance pathway		B7GD25	KOG2051	Nonsense-mediated mRNA decay 2 protein	RNA processing and modification	INFORMATION STORAGE AND PROCESSING				NA	CAMPEP_0199646930-CAMNT_0045499395	99.69	PF02854.14: MIF4G domain PF04050.9: Up-frameshift suppressor 2		Pseudo-nitzschia australis, Strain 10249 10 AB	44445	NA	_GAP_||PF02854||_GAP_	_GAP_||MIF4G domain||_GAP_					NA	0	1	0	0	0	0	0	0	0	0	0	0	0	0	0	0	4	3
contig_1051861_2_451_+		pti:PHATRDRAFT_50123	hypothetical protein						B7GD14								NA	gw1.130.122.1-Psemu1_scaffold_130	59.85		CAM_CRCL_19054	Pseudo-nitzschia multiseries	37319	NA							NA	0	0	1	0	0	0	0	0	0	0	0	0	0	0	0	2	0	1
contig_1051861_3936_4028_-		pti:PHATRDRAFT_50132	hypothetical protein; K14327 regulator of nonsense transcripts 2	pti03013||pti03015	K14327	regulator of nonsense transcripts 2	RNA transport || mRNA surveillance pathway		B7GD25								NA	CAMPEP_0199646930-CAMNT_0045499395	100	PF02854.14: MIF4G domain PF04050.9: Up-frameshift suppressor 2		Pseudo-nitzschia australis, Strain 10249 10 AB	44445	NA							NA	0	0	0	0	0	0	0	0	0	0	0	0	0	0	0	0	1	0
contig_1051861_947_1912_-		pti:PHATRDRAFT_50132	hypothetical protein; K14327 regulator of nonsense transcripts 2	pti03013||pti03015	K14327	regulator of nonsense transcripts 2	RNA transport || mRNA surveillance pathway		B7GD25								NA	CAMPEP_0199646930-CAMNT_0045499395	100	PF02854.14: MIF4G domain PF04050.9: Up-frameshift suppressor 2		Pseudo-nitzschia australis, Strain 10249 10 AB	44445	NA	_GAP_||PF04050||_GAP_	_GAP_||Up-frameshift suppressor 2 ||_GAP_					NA	0	0	0	0	0	0	0	0	0	0	0	0	2	0	0	4	1	17
contig_1051862_653_934_-																	NA	CAMPEP_0199775596-CAMNT_0045655255	68.25			Pseudo-nitzschia fraudulenta, Strain WWA7	183588	NA							NA	0	0	0	0	0	0	0	0	0	0	0	0	0	0	0	2	0	2
contig_1051866_1_378_-																	NA	CAMPEP_0199666998-CAMNT_0045528465	100	PF00447.12: HSF-type DNA-binding		Pseudo-nitzschia australis, Strain 10249 10 AB	44445	NA							NA	0	0	0	0	0	0	0	0	0	0	0	0	0	0	1	0	0	4
contig_1051871_443_1585_-																	NA	estExt_Genemark1.C_440019-Psemu1_scaffold_44	67.89			Pseudo-nitzschia multiseries	37319	NA							NA	4	0	0	0	0	0	1	0	0	0	0	0	0	0	1	1	1	20
contig_1051872_175_1098_-		pti:PHATRDRAFT_43348	hypothetical protein						B7FRY4								NA	estExt_Genewise1Plus.C_15390008-Psemu1_scaffold_1539	69.58			Pseudo-nitzschia multiseries	37319	NA							NA	1	0	0	0	0	0	0	0	0	0	0	0	0	0	0	2	2	64
contig_1051874_3_1190_-		tps:THAPSDRAFT_10302	hypothetical protein						B8CDS1								NA	CAMPEP_0199663504-CAMNT_0045523127	99.68			Pseudo-nitzschia australis, Strain 10249 10 AB	44445	NA							NA	1	1	0	0	0	0	0	0	0	0	0	0	0	0	0	0	0	12
contig_1051876_87_1199_-		tps:THAPSDRAFT_32153	HDP1; 4-hydroxyphenylpyruvate dioxygenase (EC:1.13.11.27); K00457 4-hydroxyphenylpyruvate dioxygenase [EC:1.13.11.27]	tps01100||tps00360||tps00350||tps00130	K00457	4-hydroxyphenylpyruvate dioxygenase [EC:1.13.11.27]	Ubiquinone and other terpenoid-quinone biosynthesis || Tyrosine metabolism || Phenylalanine metabolism || Metabolic pathways	1.13.11.27	B8BU80								NA	CAMPEP_0199769580-CAMNT_0045645983	78.44	TIGR01263: 4HPPD: 4-hydroxyphenylpyruvate dioxygenase PF13669.1: Glyoxalase/Bleomycin resistance protein/Dioxygenase superfamily		Pseudo-nitzschia fraudulenta, Strain WWA7	183588	NA	_GAP_||PF00903||_GAP_	_GAP_||Glyoxalase/Bleomycin resistance protein/Dioxygenase superfamily||_GAP_					NA	0	0	0	0	0	0	0	0	0	0	0	0	0	0	0	2	0	18
contig_1051877_471_1283_-		pti:PHATRDRAFT_46428	hypothetical protein						B7G164								NA	CAMPEP_0199673084-CAMNT_0045537669	99.62			Pseudo-nitzschia australis, Strain 10249 10 AB	44445	NA							NA	0	0	0	0	0	0	0	0	0	0	0	0	0	0	0	0	0	8
contig_1051878_1798_1902_+																	NA	CAMPEP_0199674754-CAMNT_0045539501	100	TIGR01982: UbiB: 2-polyprenylphenol 6-hydroxylase PF03109.11: ABC1 family		Pseudo-nitzschia australis, Strain 10249 10 AB	44445	NA							NA	0	0	0	0	0	0	0	0	0	0	0	0	0	0	0	0	0	4
contig_1051878_3_1775_+		tps:THAPSDRAFT_24718	hypothetical protein						B8CBS2								NA	CAMPEP_0199674754-CAMNT_0045539501	99.66	TIGR01982: UbiB: 2-polyprenylphenol 6-hydroxylase PF03109.11: ABC1 family		Pseudo-nitzschia australis, Strain 10249 10 AB	44445	NA	_GAP_||PF03109||_GAP_	_GAP_||ABC1 family||_GAP_					NA	1	0	0	0	0	0	0	0	0	0	0	0	0	0	0	2	4	28
contig_1051879_105_1565_-		mfu:LILAB_32140	amidase family protein														NA	CAMPEP_0199656156-CAMNT_0045512941	99.57	TIGR00132: gatA: aspartyl/glutamyl-tRNA(Asn/Gln) amidotransferase, A subunit PF01425.16: Amidase		Pseudo-nitzschia australis, Strain 10249 10 AB	44445	NA	PF01425||_GAP_	Amidase||_GAP_					NA	0	0	0	0	0	0	0	0	0	0	0	0	0	0	0	0	0	4
contig_1051880_3_1361_+		pti:PHATRDRAFT_48781	hypothetical protein						B7G8C6								NA	CAMPEP_0199655262-CAMNT_0045511781	99.78	PF13424.1: Tetratricopeptide repeat PF13374.1: Tetratricopeptide repeat		Pseudo-nitzschia australis, Strain 10249 10 AB	44445	NA	_GAP_||PF13424	_GAP_||PF13424					NA	0	0	0	0	0	0	0	0	0	0	0	0	0	0	0	2	0	15
contig_1051881_2_574_+																	NA	CAMPEP_0199669218-CAMNT_0045532345	100			Pseudo-nitzschia australis, Strain 10249 10 AB	44445	NA							NA	1	0	0	0	0	0	1	0	0	0	0	0	0	0	0	0	0	4
contig_1051882_735_1274_+																	NA	contig_4546_64_384-PseuNitz454	48.61			Pseudo-nitzschia granii	476440	NA							NA	1	0	0	0	0	0	0	0	0	0	0	0	0	0	2	0	4	34
contig_1051883_440_1174_-																	NA	CAMPEP_0199667634-CAMNT_0045529389	100			Pseudo-nitzschia australis, Strain 10249 10 AB	44445	NA							NA	2	0	0	0	0	0	0	0	0	0	0	0	0	0	0	0	2	2
contig_1051885_2_1453_-		pti:PHATR_18693	hypothetical protein						B5Y5C9	KOG0054	Multidrug resistance-associated protein/mitoxantrone resistance protein, ABC superfamily	Secondary metabolites biosynthesis, transport and catabolism	METABOLISM	chloro	gi28202166-NC_004543	Anthoceros formosae	1.00E-08	CAMPEP_0199645662-CAMNT_0045497935	99.79	TIGR00957: MRP_assoc_pro: multi drug resistance-associated protein (MRP) PF00005.22: ABC transporter PF00664.18: ABC transporter transmembrane region		Pseudo-nitzschia australis, Strain 10249 10 AB	44445	NA	PF00664||_GAP_||PF00005||_GAP_	ABC transporter transmembrane region||_GAP_||ABC transporter||_GAP_			ABC		0	2	0	0	0	0	0	0	0	0	1	0	0	0	0	0	2	0	20
contig_1051886_300_1664_-		pti:PHATRDRAFT_45216	hypothetical protein						B7FWV7								NA	CAMPEP_0199668298-CAMNT_0045530647	100	PF04403.8: Paraquat-inducible protein A		Pseudo-nitzschia australis, Strain 10249 10 AB	44445	NA	_GAP_||PF04403||_GAP_	_GAP_||Paraquat-inducible protein A||_GAP_					NA	8	0	0	0	0	0	0	0	0	0	0	0	0	0	1	8	6	38
contig_1051887_168_530_-																	NA	CAMPEP_0197181920-CAMNT_0042632265	51.35			Pseudo-nitzschia heimii, Strain UNC1101	476441	NA							NA	2	0	0	0	0	0	0	1	0	0	0	0	0	0	0	1	0	7
contig_1051888_218_1699_-		pti:PHATRDRAFT_32120	UNC84/SAD1; Sad1 and UNC84 domain containing						B7FQ97	KOG2687	Spindle pole body protein, contains UNC-84 domain	Cell cycle control, cell division, chromosome partitioning	CELLULAR PROCESSES AND SIGNALING				NA	CAMPEP_0199665396-CAMNT_0045525993	100	PF07738.8: Sad1 / UNC-like C-terminal		Pseudo-nitzschia australis, Strain 10249 10 AB	44445	NA	_GAP_||PF07738	_GAP_||Sad1 / UNC-like C-terminal					NA	0	0	0	0	0	0	0	0	0	0	0	0	0	0	0	3	2	19
contig_1051889_1_1056_-		pti:PHATRDRAFT_50292	hypothetical protein						B7GDL2	KOG3587	Galectin, galactose-binding lectin	Extracellular structures	CELLULAR PROCESSES AND SIGNALING				NA	estExt_fgenesh1_pm.C_990005-Psemu1_scaffold_99	91.43		CAM_CRCL_7364	Pseudo-nitzschia multiseries	37319	NA	_GAP_||PF00337||_GAP_	_GAP_||Galactoside-binding lectin||_GAP_					NA	0	0	0	0	0	0	0	0	0	0	0	0	0	2	0	6	0	4
contig_1051890_2_544_-		pti:PHATRDRAFT_44497	hypothetical protein						B7FUB5								NA	CAMPEP_0199646998-CAMNT_0045499489	98.86			Pseudo-nitzschia australis, Strain 10249 10 AB	44445	NA							NA	0	0	0	0	0	0	0	0	0	0	0	0	0	0	0	0	0	16
contig_1051892_3_1727_+		pti:PHATRDRAFT_bd1616	hypothetical protein						B7S3T7								NA	CAMPEP_0199645678-CAMNT_0045497957	99.81			Pseudo-nitzschia australis, Strain 10249 10 AB	44445	NA							NA	9	0	0	0	0	0	0	0	0	0	0	0	0	0	0	8	0	17
contig_1051893_31_2301_-										KOG1516	Carboxylesterase and related proteins	General function prediction only	POORLY CHARACTERIZED				NA	CAMPEP_0199653830-CAMNT_0045510079	98.81	PF00135.23: Carboxylesterase family		Pseudo-nitzschia australis, Strain 10249 10 AB	44445	NA	PF00135||_GAP_	Carboxylesterase||_GAP_					NA	1	0	0	0	0	0	0	0	0	0	0	0	0	0	1	3	4	16
contig_1051894_144_1289_-		pti:PHATRDRAFT_21983	hypothetical protein; K12662 U4/U6 small nuclear ribonucleoprotein PRP4	pti03040	K12662	U4/U6 small nuclear ribonucleoprotein PRP4	Spliceosome		B7G573	KOG0272	U4/U6 small nuclear ribonucleoprotein Prp4 (contains WD40 repeats)	RNA processing and modification	INFORMATION STORAGE AND PROCESSING				NA	CAMPEP_0199668980-CAMNT_0045532049	97.9	PF00400.27: WD domain, G-beta repeat		Pseudo-nitzschia australis, Strain 10249 10 AB	44445	NA	_GAP_||PF00400	_GAP_||WD domain, G-beta repeat					NA	0	0	0	0	0	0	0	0	0	0	0	0	0	0	0	0	0	13
contig_1051895_264_1025_-																	NA	estExt_fgenesh1_pg.C_1080002-Psemu1_scaffold_108	39.04			Pseudo-nitzschia multiseries	37319	NA							NA	0	0	0	0	0	0	0	0	0	0	0	0	0	0	0	2	0	19
contig_1051897_1_1266_-		pti:PHATRDRAFT_45119	hypothetical protein						B7FWI7								NA	CAMPEP_0199648716-CAMNT_0045501971	100	TIGR01297: CDF: cation diffusion facilitator family transporter PF01545.16: Cation efflux family PF00036.27: EF hand		Pseudo-nitzschia australis, Strain 10249 10 AB	44445	NA	_GAP_||PF01545||_GAP_||PF13499	_GAP_||Cation efflux family||_GAP_||EF-hand domain pair	_GAP_||TIGR01297||_GAP_	_GAP_||cation diffusion facilitator family transporter||_GAP_	CDF		0	0	1	0	0	0	0	0	1	0	0	0	1	0	0	0	0	0	19
contig_1051898_86_1300_-		pti:PHATRDRAFT_35627	hypothetical protein						B7FYT4								NA	CAMPEP_0199656962-CAMNT_0045514133	96.78			Pseudo-nitzschia australis, Strain 10249 10 AB	44445	NA							NA	0	0	0	0	0	0	0	0	0	0	0	0	0	0	0	3	0	5
contig_1051899_122_1081_+		pti:PHATRDRAFT_48383	hypothetical protein						B7G6Y2								NA	CAMPEP_0199649662-CAMNT_0045503477	99.32			Pseudo-nitzschia australis, Strain 10249 10 AB	44445	NA							NA	0	0	0	0	0	0	0	2	0	0	0	0	0	0	0	2	2	15
contig_1051901_1_504_+																	NA	estExt_Genemark1.C_3280019-Psemu1_scaffold_328	67.08			Pseudo-nitzschia multiseries	37319	NA							NA	0	0	0	0	0	0	0	0	0	0	0	0	0	0	0	0	0	4
contig_1051903_109_1035_+		tps:THAPSDRAFT_1557	hypothetical protein						B8BRA3								NA	estExt_Genemark1.C_140061-Psemu1_scaffold_14	76.3		CAM_CRCL_27130923	Pseudo-nitzschia multiseries	37319	NA							NA	0	0	0	0	0	0	0	0	0	0	0	0	0	0	0	6	0	27
contig_1051903_1276_1698_-		pti:PHATRDRAFT_43182	hypothetical protein						B7FQX3								NA	CAMPEP_0199667026-CAMNT_0045528509	98.57			Pseudo-nitzschia australis, Strain 10249 10 AB	44445	NA							NA	0	0	0	0	0	0	0	0	0	0	0	0	0	0	0	0	0	1
contig_1051904_259_1221_+		pti:PHATRDRAFT_9987	hypothetical protein; K01409 O-sialoglycoprotein endopeptidase [EC:3.4.24.57]		K01409	N6-L-threonylcarbamoyladenine synthase [EC:2.3.1.234]		3.4.24.57	B7FSB7								NA	CAMPEP_0199650444-CAMNT_0045504441	100	TIGR03723: bact_gcp: putative glycoprotease GCP PF00814.20: Glycoprotease family		Pseudo-nitzschia australis, Strain 10249 10 AB	44445	NA	_GAP_||PF00814	_GAP_||Glycoprotease family					NA	0	0	0	0	0	0	0	0	0	0	0	0	0	0	0	0	0	17
contig_1051905_2_952_-																	NA	CAMPEP_0199659150-CAMNT_0045517019	99.58			Pseudo-nitzschia australis, Strain 10249 10 AB	44445	NA							NA	0	0	0	0	0	0	0	0	0	0	0	0	0	0	0	0	0	33
contig_1051906_1_699_-		tps:THAPSDRAFT_37838	carboxypeptidase (EC:3.4.17.19)						B8LCV3								NA	CAMPEP_0199647244-CAMNT_0045499829	98.12	PF02074.10: Carboxypeptidase Taq (M32) metallopeptidase		Pseudo-nitzschia australis, Strain 10249 10 AB	44445	NA	PF02074	Carboxypeptidase Taq (M32) metallopeptidase					NA	0	0	0	0	0	0	0	0	0	0	0	0	0	0	0	2	0	18
contig_1051906_721_1041_-		pti:PHATRDRAFT_45064	hypothetical protein						B7FWC5								NA	CAMPEP_0199647244-CAMNT_0045499829	98.72	PF02074.10: Carboxypeptidase Taq (M32) metallopeptidase		Pseudo-nitzschia australis, Strain 10249 10 AB	44445	NA	_GAP_||PF02074	_GAP_||Carboxypeptidase Taq (M32) metallopeptidase					NA	0	0	0	0	0	0	0	0	0	0	0	0	0	0	0	0	0	6
contig_1051907_9_629_-																	NA	CAMPEP_0199648088-CAMNT_0045501061	99.03			Pseudo-nitzschia australis, Strain 10249 10 AB	44445	NA							NA	0	0	0	0	0	0	0	0	0	0	0	0	0	0	0	2	0	13
contig_1051909_123_602_+		tps:THAPSDRAFT_35031	hypothetical protein						B8C627	KOG3355	Mitochondrial sulfhydryl oxidase involved in the biogenesis of cytosolic Fe/S proteins	Posttranslational modification, protein turnover, chaperones	CELLULAR PROCESSES AND SIGNALING				NA	CAMPEP_0116103774-CAMNT_0003595919	81.76	PF04777.8: Erv1 / Alr family		Pseudo-nitzschia delicatissima B596	-311199	NA	_GAP_||PF04777	_GAP_||Erv1 / Alr family					NA	0	0	0	0	0	0	0	0	0	0	0	0	0	0	0	0	0	7
contig_1051910_3_1130_+		pti:PHATRDRAFT_44845	hypothetical protein						B7FVV2								NA	CAMPEP_0199655286-CAMNT_0045511811	98.25	PF03455.14: dDENN domain		Pseudo-nitzschia australis, Strain 10249 10 AB	44445	NA			_GAP_||TIGR00756||_GAP_	_GAP_||pentatricopeptide repeat domain||_GAP_			NA	0	0	0	0	0	0	0	0	0	1	1	0	0	0	1	0	0	9
contig_1051911_125_943_-		pti:PHATRDRAFT_55112	Hlip2; high light induced protein 2						B7GC49								NA	CAMPEP_0199656190-CAMNT_0045512981	100			Pseudo-nitzschia australis, Strain 10249 10 AB	44445	NA							NA	0	2	0	0	0	0	0	0	0	0	0	0	0	0	0	2	0	34
contig_1051912_147_1331_+		pti:PHATRDRAFT_10830	hypothetical protein						B7FTT9								NA	CAMPEP_0199671050-CAMNT_0045534985	99.75	PF05996.7: Ferredoxin-dependent bilin reductase		Pseudo-nitzschia australis, Strain 10249 10 AB	44445	NA	_GAP_||PF05996||_GAP_	_GAP_||Ferredoxin-dependent bilin reductase||_GAP_					NA	0	2	0	0	0	0	0	0	0	2	2	0	0	0	0	1	0	12
contig_1051915_111_1823_-		pti:PHATRDRAFT_49666	hypothetical protein						B7GBD7								NA	CAMPEP_0199671430-CAMNT_0045535441	100	PF12799.2: Leucine Rich repeats (2 copies) PF13855.1: Leucine rich repeat		Pseudo-nitzschia australis, Strain 10249 10 AB	44445	NA							NA	1	0	0	0	0	0	0	0	0	1	0	0	0	0	0	2	3	16
contig_1051917_342_2450_-		rfr:Rfer_2891	RNA methyltransferase TrmH, group 1; K02533 tRNA/rRNA methyltransferase [EC:2.1.1.-]		K02533	tRNA/rRNA methyltransferase [EC:2.1.1.-]			Q21UF1								NA	CAMPEP_0199658830-CAMNT_0045516637	98.84			Pseudo-nitzschia australis, Strain 10249 10 AB	44445	NA	PF00588||_GAP_	SpoU rRNA Methylase family||_GAP_					NA	0	0	0	0	0	0	0	0	0	0	0	0	0	0	0	0	4	23
contig_1051919_89_1750_-		pti:PHATRDRAFT_15224	hypothetical protein						B7G7X9	KOG0714	Molecular chaperone (DnaJ superfamily)	Posttranslational modification, protein turnover, chaperones	CELLULAR PROCESSES AND SIGNALING				NA	CAMPEP_0199656058-CAMNT_0045512807	100	TIGR02349: DnaJ_bact: chaperone protein DnaJ PF00226.26: DnaJ domain		Pseudo-nitzschia australis, Strain 10249 10 AB	44445	NA	_GAP_||PF00226||_GAP_	_GAP_||DnaJ domain||_GAP_					NA	1	0	0	0	0	0	0	0	0	0	0	1	0	0	0	0	0	25
contig_1051920_63_1733_-		pti:PHATRDRAFT_9619	hypothetical protein						B7FQ04								NA	CAMPEP_0172368136-CAMNT_0013092625	80.08	TIGR01133: murG: undecaprenyldiphospho-muramoylpentapeptide beta-N-acetylglucosaminyltransferase PF06925.6: Monogalactosyldiacylglycerol (MGDG) synthase PF04101.11: Glycosyltransferase family 28 C-terminal domain		Pseudo-nitzschia pungens cf. cingulata	-311169	NA	PF06925||_GAP_||PF04101||_GAP_	Monogalactosyldiacylglycerol (MGDG) synthase||_GAP_||Glycosyltransferase family 28 C-terminal domain||_GAP_					NA	0	0	0	0	0	0	0	0	1	1	1	0	0	0	0	7	1	28
contig_1051921_330_1184_-		pti:PHATR_33189	hypothetical protein						B5Y4L1								NA	CAMPEP_0199657876-CAMNT_0045515523	100			Pseudo-nitzschia australis, Strain 10249 10 AB	44445	NA							NA	0	0	0	0	0	0	0	0	0	1	0	0	0	0	1	6	0	18
contig_1051924_3_407_-		pti:PHATRDRAFT_41174	hypothetical protein						B7GDH6								NA	CAMPEP_0199656288-CAMNT_0045513129	100			Pseudo-nitzschia australis, Strain 10249 10 AB	44445	NA							NA	3	0	0	0	0	0	0	0	0	0	0	0	0	0	0	0	0	7
contig_1051925_185_709_-		pti:PHATRDRAFT_23198	hCDK5; hypothetical protein; K08818 cell division cycle 2-like [EC:2.7.11.22]		K08818	cell division cycle 2-like [EC:2.7.11.22]		2.7.11.22	B7GAG4	KOG0663	Protein kinase PITSLRE and related kinases	General function prediction only	POORLY CHARACTERIZED				NA	e_gw1.1051.6.1-Psemu1_scaffold_1051	84.34		CAM_CRCL_10352	Pseudo-nitzschia multiseries	37319	NA	PF00069	Protein kinase domain					NA	0	0	0	0	0	0	0	0	0	0	0	0	0	0	0	2	0	5
contig_1051926_104_2362_-		pti:PHATRDRAFT_46548	hypothetical protein						B7G1L4								NA	CAMPEP_0199660134-CAMNT_0045518177	99.73	PF00326.16: Prolyl oligopeptidase family PF02897.10: Prolyl oligopeptidase, N-terminal beta-propeller domain		Pseudo-nitzschia australis, Strain 10249 10 AB	44445	NA	PF02897||_GAP_||PF00326	Prolyl oligopeptidase, N-terminal beta-propeller domain||_GAP_||Prolyl oligopeptidase family					NA	0	2	6	0	0	0	0	0	0	2	0	0	0	0	4	1	0	22
contig_1051928_158_1120_-		pti:PHATRDRAFT_43603	hypothetical protein						B7FSU0								NA	CAMPEP_0199652622-CAMNT_0045507867	99.69			Pseudo-nitzschia australis, Strain 10249 10 AB	44445	NA							NA	0	0	0	0	0	0	0	0	1	0	0	0	0	0	0	4	3	9
contig_1051929_1_747_-		pti:PHATRDRAFT_41064	hypothetical protein						B7GD70								NA	CAMPEP_0199646596-CAMNT_0045498995	100	PF05670.8: Domain of unknown function (DUF814)		Pseudo-nitzschia australis, Strain 10249 10 AB	44445	NA	_GAP_||PF05670	_GAP_||Domain of unknown function (DUF814)					NA	0	0	0	0	0	0	0	0	0	2	0	0	0	0	0	4	0	14
contig_1051931_137_2092_-		pti:PHATRDRAFT_45913	hypothetical protein						B7FZ50								NA	CAMPEP_0199651164-CAMNT_0045505343	99.69	PF13855.1: Leucine rich repeat PF12799.2: Leucine Rich repeats (2 copies)		Pseudo-nitzschia australis, Strain 10249 10 AB	44445	NA	_GAP_||PF13855||_GAP_	_GAP_||Leucine rich repeat||_GAP_					NA	1	0	0	0	0	0	0	0	0	0	0	0	0	0	0	2	0	23
contig_1051933_437_1243_-		pti:PHATRDRAFT_31432	hypothetical protein; K12839 survival of motor neuron-related-splicing factor 30	pti03040	K12839	survival of motor neuron-related-splicing factor 30	Spliceosome		B7FRB5								NA	CAMPEP_0199653658-CAMNT_0045509887	100			Pseudo-nitzschia australis, Strain 10249 10 AB	44445	NA							NA	0	0	0	0	0	0	0	0	0	0	0	0	0	0	0	0	4	5
contig_1051934_112_1350_-																	NA	CAMPEP_0199653352-CAMNT_0045509405	99.51	PF01553.16: Acyltransferase		Pseudo-nitzschia australis, Strain 10249 10 AB	44445	NA	_GAP_||PF01553||_GAP_	_GAP_||Acyltransferase||_GAP_					NA	0	2	2	0	0	1	0	0	0	1	0	0	0	0	2	0	0	5
contig_1051935_3_344_+																	NA	CAMPEP_0199672866-CAMNT_0045537429	100			Pseudo-nitzschia australis, Strain 10249 10 AB	44445	NA							NA	0	0	0	0	0	0	0	0	0	0	0	0	0	0	0	0	0	5
contig_1051935_415_1224_+																	NA	CAMPEP_0199672866-CAMNT_0045537429	99.26			Pseudo-nitzschia australis, Strain 10249 10 AB	44445	NA							NA	0	0	0	0	0	0	0	0	0	0	0	0	0	0	0	0	0	9
contig_1051939_13_1392_-		tad:TRIADDRAFT_62542	hypothetical protein						B3SE38								NA	CAMPEP_0199670792-CAMNT_0045534645	100	TIGR02917: PEP_TPR_lipo: putative PEP-CTERM system TPR-repeat lipoprotein PF13424.1: Tetratricopeptide repeat PF13414.1: TPR repeat		Pseudo-nitzschia australis, Strain 10249 10 AB	44445	NA	_GAP_||PF13424||_GAP_	_GAP_||PF13424||_GAP_					NA	0	1	0	0	0	0	0	0	0	0	0	0	0	0	0	1	5	35
contig_1051940_3_896_-		pti:PHATRDRAFT_54588	GWT1; hypothetical protein; K05283 phosphatidylinositol glycan, class W [EC:2.3.-.-]	pti01100||pti00563	K05283	phosphatidylinositol glycan, class W [EC:2.3.-.-]	Glycosylphosphatidylinositol (GPI)-anchor biosynthesis || Metabolic pathways		B7G1D6								NA	CAMPEP_0199674654-CAMNT_0045539389	100	PF06423.7: GWT1 PF05915.7: Eukaryotic protein of unknown function (DUF872)		Pseudo-nitzschia australis, Strain 10249 10 AB	44445	NA	_GAP_||PF05915||_GAP_	_GAP_||Eukaryotic protein of unknown function (DUF872)||_GAP_					NA	0	0	0	0	0	0	0	0	0	0	0	0	0	0	0	0	0	2
contig_1051941_273_1859_-		pti:PHATRDRAFT_50059	hypothetical protein						B7GCS6	KOG4281	Uncharacterized conserved protein	Function unknown	POORLY CHARACTERIZED				NA	CAMPEP_0199672820-CAMNT_0045537383	99.59	PF07847.7: Protein of unknown function (DUF1637)		Pseudo-nitzschia australis, Strain 10249 10 AB	44445	NA	_GAP_||PF07847||_GAP_	_GAP_||Protein of unknown function (DUF1637)||_GAP_					NA	0	0	1	0	0	0	0	0	0	0	0	0	0	0	0	3	1	34
contig_1051943_2_895_-																	NA	CAMPEP_0199652804-CAMNT_0045508193	100			Pseudo-nitzschia australis, Strain 10249 10 AB	44445	NA							NA	0	0	0	0	1	0	0	0	0	0	0	0	0	0	0	0	1	12
contig_1051944_3_644_-		pti:PHATRDRAFT_38809	hypothetical protein						B7G6W7								NA	CAMPEP_0199672638-CAMNT_0045537193	75			Pseudo-nitzschia australis, Strain 10249 10 AB	44445	NA							NA	1	0	0	0	0	0	0	0	0	0	0	0	0	0	0	3	2	5
contig_1051947_214_1401_-		pti:PHATRDRAFT_12898	hypothetical protein; K12817 pre-mRNA-splicing factor 18	pti03040	K12817	pre-mRNA-splicing factor 18	Spliceosome		B7G0J5	KOG2808	U5 snRNP-associated RNA splicing factor	RNA processing and modification	INFORMATION STORAGE AND PROCESSING				NA	CAMPEP_0199657658-CAMNT_0045515263	100	PF02840.10: Prp18 domain		Pseudo-nitzschia australis, Strain 10249 10 AB	44445	NA	_GAP_||PF02840	_GAP_||Prp18 domain					NA	0	0	0	0	0	0	0	0	0	0	0	0	0	0	0	2	2	17
contig_1051948_3_938_-										KOG0987	DNA helicase PIF1/RRM3	Cell cycle control, cell division, chromosome partitioning	CELLULAR PROCESSES AND SIGNALING				NA	CAMPEP_0199654534-CAMNT_0045510911	100	TIGR01448: recD_rel: helicase, RecD/TraA family PF05970.9: PIF1-like helicase PF13604.1: AAA domain		Pseudo-nitzschia australis, Strain 10249 10 AB	44445	NA	_GAP_||PF05970	_GAP_||PIF1 helicase					NA	0	0	0	0	0	0	0	0	0	0	0	0	0	0	0	2	0	5
contig_1051949_1_732_-		pti:PHATRDRAFT_47180	hypothetical protein; K14400 pre-mRNA cleavage complex 2 protein Pcf11	pti03015	K14400	pre-mRNA cleavage complex 2 protein Pcf11	mRNA surveillance pathway		B7G2S0								NA	CAMPEP_0199654052-CAMNT_0045510345	99.5	PF04818.8: RNA polymerase II-binding domain.		Pseudo-nitzschia australis, Strain 10249 10 AB	44445	NA	_GAP_||PF04818||_GAP_	_GAP_||Protein of unknown function, DUF618||_GAP_					NA	0	0	0	0	0	0	0	0	0	0	0	0	0	0	1	0	0	4
contig_1051952_1_1758_-		pti:PHATR_1494	hypothetical protein						B5Y591	KOG3022	Predicted ATPase, nucleotide-binding	Cell cycle control, cell division, chromosome partitioning	CELLULAR PROCESSES AND SIGNALING				NA	CAMPEP_0199650006-CAMNT_0045503877	98.3	TIGR01969: minD_arch: cell division ATPase MinD PF10609.4: ParA/MinD ATPase like PF01656.18: CobQ/CobB/MinD/ParA nucleotide binding domain		Pseudo-nitzschia australis, Strain 10249 10 AB	44445	NA	_GAP_||PF01883||PF01656||PF10609||_GAP_||PF06155||_GAP_	_GAP_||Domain of unknown function DUF59||CobQ/CobB/MinD/ParA nucleotide binding domain||ParA/MinD ATPase like||_GAP_||Protein of unknown function (DUF971)||_GAP_					NA	0	0	0	0	0	0	0	0	0	1	2	0	0	0	0	0	0	8
contig_1051954_2_448_-		pti:PHATRDRAFT_43223	hypothetical protein; K10758 thiol oxidase [EC:1.8.3.2]		K10758	thiol oxidase [EC:1.8.3.2]		1.8.3.2	B7FR16								NA	CAMPEP_0199673442-CAMNT_0045538073	100	TIGR01126: pdi_dom: protein disulfide-isomerase domain PF04777.8: Erv1 / Alr family PF00085.15: Thioredoxin		Pseudo-nitzschia australis, Strain 10249 10 AB	44445	NA							NA	0	0	0	0	0	0	0	0	0	0	0	0	0	0	0	0	0	3
contig_1051954_504_917_-																	NA	CAMPEP_0199673442-CAMNT_0045538073	100	TIGR01126: pdi_dom: protein disulfide-isomerase domain PF04777.8: Erv1 / Alr family PF00085.15: Thioredoxin		Pseudo-nitzschia australis, Strain 10249 10 AB	44445	NA							NA	0	0	0	0	0	0	0	0	0	0	0	0	0	0	0	1	0	2
contig_1051955_128_919_-		pti:PHATRDRAFT_42778	hypothetical protein						B7FPI5								NA	CAMPEP_0199650806-CAMNT_0045504885	100	PF08718.6: Glycolipid transfer protein (GLTP)		Pseudo-nitzschia australis, Strain 10249 10 AB	44445	NA							NA	0	0	1	0	0	0	0	0	0	0	0	2	0	0	0	0	0	32
contig_1051956_2_868_-																	NA	CAMPEP_0199647426-CAMNT_0045500087	99.64	PF10373.4: Est1 DNA/RNA binding domain PF10374.4: Telomerase activating protein Est1		Pseudo-nitzschia australis, Strain 10249 10 AB	44445	NA							NA	0	0	0	0	0	0	0	0	0	0	0	0	0	0	0	0	4	6
contig_1051957_3_944_-		pti:PHATRDRAFT_48034	hypothetical protein						B7G5R2								NA	CAMPEP_0199653842-CAMNT_0045510097	99.67	PF13639.1: Ring finger domain PF13923.1: Zinc finger, C3HC4 type (RING finger)		Pseudo-nitzschia australis, Strain 10249 10 AB	44445	NA							NA	2	0	0	0	0	0	0	0	0	0	0	0	0	0	0	3	0	6
contig_1051958_297_1367_-		tps:THAPSDRAFT_21452	hypothetical protein						B8BVC1								NA	CAMPEP_0199675286-CAMNT_0045540099	99.13	PF00300.17: Histidine phosphatase superfamily (branch 1)		Pseudo-nitzschia australis, Strain 10249 10 AB	44445	NA	PF00300||_GAP_	Phosphoglycerate mutase family||_GAP_					NA	0	0	0	0	0	0	0	0	0	0	0	0	0	0	1	11	1	44
contig_1051959_46_1191_-		pti:PHATRDRAFT_15699	hypothetical protein						B7G9T7	KOG1944	Peroxisomal membrane protein MPV17 and related proteins	General function prediction only	POORLY CHARACTERIZED				NA	CAMPEP_0199671454-CAMNT_0045535469	99.69	PF04117.7: Mpv17 / PMP22 family		Pseudo-nitzschia australis, Strain 10249 10 AB	44445	NA	_GAP_||PF04117||_GAP_	_GAP_||Mpv17 / PMP22 family ||_GAP_					NA	0	0	0	0	0	0	0	0	0	0	0	0	0	0	0	6	0	35
contig_1051960_110_1333_-		tps:THAPS_35668	hypothetical protein						B5YPA0	KOG0725	Reductases with broad range of substrate specificities	General function prediction only	POORLY CHARACTERIZED				NA	CAMPEP_0199656194-CAMNT_0045512987	99.73	TIGR03971: SDR_subfam_1: oxidoreductase, SDR family PF00106.20: short chain dehydrogenase		Pseudo-nitzschia australis, Strain 10249 10 AB	44445	NA	_GAP_||PF00106||_GAP_	_GAP_||short chain dehydrogenase||_GAP_					NA	1	1	0	0	0	0	0	0	0	0	0	0	0	0	0	2	0	4
contig_1051961_255_2183_-		pti:PHATRDRAFT_27039	hypothetical protein; K09540 translocation protein SEC63	pti04141||pti03060	K09540	translocation protein SEC63	Protein export || Protein processing in endoplasmic reticulum		B7FXR6								NA	CAMPEP_0199671694-CAMNT_0045535751	100	TIGR02349: DnaJ_bact: chaperone protein DnaJ PF02889.11: Sec63 Brl domain PF00226.26: DnaJ domain		Pseudo-nitzschia australis, Strain 10249 10 AB	44445	NA	_GAP_||PF00226||_GAP_||PF02889||_GAP_	_GAP_||DnaJ domain||_GAP_||Sec63 Brl domain||_GAP_			IISP		0	3	2	0	0	0	0	2	0	0	1	1	0	0	0	1	3	8	120
contig_1051962_116_781_-		pti:PHATRDRAFT_42946	hypothetical protein						B7FQ40	KOG2887	Membrane protein involved in ER to Golgi transport	Intracellular trafficking, secretion, and vesicular transport	CELLULAR PROCESSES AND SIGNALING				NA	CAMPEP_0172376008-CAMNT_0013103363	73.1	PF04178.7: Got1/Sft2-like family		Pseudo-nitzschia pungens cf. cingulata	-311169	NA	_GAP_||PF04178	_GAP_||Got1/Sft2-like family					NA	4	0	0	0	0	0	0	0	0	0	0	0	0	0	0	3	1	21
contig_1051963_151_756_-		pti:PHATRDRAFT_37171	hypothetical protein						B7G2B8								NA	e_gw1.181.115.1-Psemu1_scaffold_181	86.34		CAM_CRCL_40253	Pseudo-nitzschia multiseries	37319	NA	PF02431	Chalcone-flavanone isomerase					NA	0	0	2	0	0	0	0	0	0	0	0	0	1	0	2	6	0	27
contig_1051964_3_1709_-		tet:TTHERM_00720110	Protein kinase domain containing protein (EC:2.7.10.1); K08252 receptor protein-tyrosine kinase [EC:2.7.10.1]														NA	CAMPEP_0199654366-CAMNT_0045510711	99.28	PF00069.20: Protein kinase domain		Pseudo-nitzschia australis, Strain 10249 10 AB	44445	NA	_GAP_||PF00069||_GAP_	_GAP_||Protein kinase domain||_GAP_					NA	0	0	0	0	0	0	0	0	0	0	0	0	0	0	0	0	3	63
contig_1051965_540_1226_-																	NA	CAMPEP_0199648236-CAMNT_0045501247	100			Pseudo-nitzschia australis, Strain 10249 10 AB	44445	NA							NA	1	0	0	0	0	0	0	0	1	0	0	0	0	0	1	4	2	41
contig_1051967_25_1212_-		pti:PHATRDRAFT_47730	hypothetical protein						B7G4P6								NA	CAMPEP_0199672950-CAMNT_0045537519	99.49	TIGR01069: mutS2: MutS2 family protein PF00488.16: MutS domain V PF01713.16: Smr domain		Pseudo-nitzschia australis, Strain 10249 10 AB	44445	NA	_GAP_||PF01713	_GAP_||Smr domain					NA	0	0	0	0	0	0	0	0	0	0	0	0	0	0	0	2	0	42
contig_1051968_465_1064_-										KOG0907	Thioredoxin	Posttranslational modification, protein turnover, chaperones	CELLULAR PROCESSES AND SIGNALING	chloro	gi51210005-NC_006137	Gracilaria tenuistipitata	2.00E-15	CAMPEP_0199669352-CAMNT_0045532503	100	TIGR01068: thioredoxin: thioredoxin PF00085.15: Thioredoxin PF13905.1: Thioredoxin-like		Pseudo-nitzschia australis, Strain 10249 10 AB	44445	NA	PF00085||_GAP_	Thioredoxin||_GAP_					NA	0	1	0	0	0	0	0	0	0	0	0	2	0	0	0	2	3	23
contig_1051969_287_1624_-		pti:PHATRDRAFT_41156	hypothetical protein						B7GDF8								NA	CAMPEP_0199660148-CAMNT_0045518201	99.78			Pseudo-nitzschia australis, Strain 10249 10 AB	44445	NA							NA	0	0	0	0	0	0	0	0	0	0	0	0	0	0	0	0	0	41
contig_1051970_450_1262_-		tps:THAPSDRAFT_37790	hypothetical protein; K09578 peptidyl-prolyl cis-trans isomerase NIMA-interacting 1 [EC:5.2.1.8]		K09578	peptidyl-prolyl cis-trans isomerase NIMA-interacting 1 [EC:5.2.1.8]	RIG-I-like receptor signaling pathway	5.2.1.8	B8LCS5	KOG3259	Peptidyl-prolyl cis-trans isomerase	Posttranslational modification, protein turnover, chaperones	CELLULAR PROCESSES AND SIGNALING				NA	CAMPEP_0199659800-CAMNT_0045517757	99.56	TIGR02933: nifM_nitrog: nitrogen fixation protein NifM PF00639.16: PPIC-type PPIASE domain PF13616.1: PPIC-type PPIASE domain		Pseudo-nitzschia australis, Strain 10249 10 AB	44445	NA	_GAP_||PF00639	_GAP_||PPIC-type PPIASE domain					NA	0	0	0	0	0	0	0	0	0	1	0	0	0	0	0	0	0	20
contig_1051973_202_1107_+																	NA	CAMPEP_0199649714-CAMNT_0045503547	97.74			Pseudo-nitzschia australis, Strain 10249 10 AB	44445	NA							NA	0	0	0	0	0	0	0	1	0	0	0	0	0	0	0	0	3	23
contig_1051974_226_3672_-		tps:THAPSDRAFT_24694	hypothetical protein						B8CBM3								NA	CAMPEP_0199670058-CAMNT_0045533457	100	PF07394.7: Protein of unknown function (DUF1501) PF08811.6: Protein of unknown function (DUF1800)		Pseudo-nitzschia australis, Strain 10249 10 AB	44445	NA	_GAP_||PF08811||PF07394||_GAP_	_GAP_||Protein of unknown function (DUF1800)||Protein of unknown function (DUF1501)||_GAP_					NA	0	0	0	0	0	2	0	0	0	2	0	0	0	4	2	20	20	473
contig_1051974_3713_6463_-		tps:THAPSDRAFT_24694	hypothetical protein						B8CBM3								NA	CAMPEP_0199673890-CAMNT_0045538549	87.97	PF08811.6: Protein of unknown function (DUF1800)		Pseudo-nitzschia australis, Strain 10249 10 AB	44445	NA	_GAP_||PF08811	_GAP_||Protein of unknown function (DUF1800)					NA	0	0	0	0	0	0	0	0	0	0	0	0	0	0	2	26	1	211
contig_1051975_380_952_-		pti:PHATRDRAFT_34403	hypothetical protein						B7FVY1								NA	fgenesh1_kg.129_#_23_#_6493_1_CCCI_CCOA_CCOB_CCOC_CFAP_CFAS-Psemu1_scaffold_129	85.79		CAM_CRCL_4032446	Pseudo-nitzschia multiseries	37319	NA	_GAP_||PF05706||_GAP_	_GAP_||Cyclin-dependent kinase inhibitor 3 (CDKN3)||_GAP_					NA	0	0	0	0	0	0	0	0	0	0	0	0	0	3	0	18	9	95
contig_1051977_760_1524_-																	NA	CAMPEP_0172390240-CAMNT_0013120549	56.54			Pseudo-nitzschia pungens	37318	NA							NA	0	0	0	0	0	0	0	0	0	0	0	0	0	0	0	0	0	163
contig_1051978_2_433_-		tps:THAPSDRAFT_39802	hypothetical protein; K11843 ubiquitin carboxyl-terminal hydrolase 14 [EC:3.1.2.15]		K11843	ubiquitin carboxyl-terminal hydrolase 14 [EC:3.4.19.12]		3.1.2.15	B8BX32								NA	estExt_Genemark1.C_1160076-Psemu1_scaffold_116	45.8			Pseudo-nitzschia multiseries	37319	NA							NA	0	0	0	0	0	0	0	0	0	0	0	0	0	0	0	1	0	16
contig_1051979_291_1010_+		tps:THAPSDRAFT_789	hypothetical protein; K13412 calcium-dependent protein kinase [EC:2.7.11.1]		K13412	calcium-dependent protein kinase [EC:2.7.11.1]	Plant-pathogen interaction || Toxoplasmosis	2.7.11.1	B8CE53	KOG0032	Ca2+/calmodulin-dependent protein kinase, EF-Hand protein superfamily	Signal transduction mechanisms	CELLULAR PROCESSES AND SIGNALING				NA	CAMPEP_0199649970-CAMNT_0045503839	100	TIGR03903: TOMM_kin_cyc: TOMM system kinase/cyclase multidomain protein PF00069.20: Protein kinase domain PF07714.12: Protein tyrosine kinase		Pseudo-nitzschia australis, Strain 10249 10 AB	44445	NA	_GAP_||PF00069	_GAP_||Protein kinase domain					NA	0	0	1	0	0	0	0	0	0	0	0	0	0	0	0	2	2	61
contig_1051981_181_2505_-		pti:PHATRDRAFT_42751	hypothetical protein						B7FPE3								NA	CAMPEP_0199647862-CAMNT_0045500767	99.61	PF07885.11: Ion channel		Pseudo-nitzschia australis, Strain 10249 10 AB	44445	NA	_GAP_||PF07885||_GAP_	_GAP_||Ion channel||_GAP_					NA	6	0	0	0	0	0	0	0	0	0	0	0	0	0	0	2	6	63
contig_1051982_371_2479_+		pti:PHATRDRAFT_11793	hypothetical protein						B7FWE0								NA	CAMPEP_0199659464-CAMNT_0045517387	99.86	PF12799.2: Leucine Rich repeats (2 copies) PF13855.1: Leucine rich repeat		Pseudo-nitzschia australis, Strain 10249 10 AB	44445	NA							NA	1	0	0	0	0	0	0	0	0	0	0	0	0	0	0	2	4	24
contig_1051983_142_450_-		pti:PHATRDRAFT_23908	hypothetical protein		K15104	solute carrier family 25 (mitochondrial oxoglutarate transporter), member 11			B7GDJ7								NA	CAMPEP_0199673704-CAMNT_0045538349	100	PF00153.22: Mitochondrial carrier protein		Pseudo-nitzschia australis, Strain 10249 10 AB	44445	NA	PF00153	Mitochondrial carrier protein			MC		0	0	1	0	0	0	0	0	0	0	0	0	0	0	0	0	0	0	9
contig_1051983_457_1056_-		pti:PHATRDRAFT_23908	hypothetical protein		K15104	solute carrier family 25 (mitochondrial oxoglutarate transporter), member 11			B7GDJ7	KOG0759	Mitochondrial oxoglutarate/malate carrier proteins	Energy production and conversion	METABOLISM				NA	CAMPEP_0199673704-CAMNT_0045538349	98.99	PF00153.22: Mitochondrial carrier protein		Pseudo-nitzschia australis, Strain 10249 10 AB	44445	NA	PF00153	Mitochondrial carrier protein			MC		0	0	2	0	0	0	0	0	0	0	0	2	0	0	0	1	0	0	18
contig_1051984_44_283_-																	NA	CAMPEP_0199673932-CAMNT_0045538593	100			Pseudo-nitzschia australis, Strain 10249 10 AB	44445	NA							NA	0	0	0	0	0	0	0	0	0	0	0	0	0	0	0	0	0	1
contig_1051985_3_596_-		pti:PHATRDRAFT_bd480	hypothetical protein						B7S442	KOG0143	Iron/ascorbate family oxidoreductases	Secondary metabolites biosynthesis, transport and catabolism	METABOLISM				NA	CAMPEP_0172361056-CAMNT_0013083201	71.21	PF14226.1: non-haem dioxygenase in morphine synthesis N-terminal		Pseudo-nitzschia pungens cf. cingulata	-311169	NA	_GAP_||PF14226||_GAP_	_GAP_||PF14226||_GAP_					NA	0	0	0	0	0	0	0	0	0	0	0	0	0	0	0	0	2	42
contig_1051986_3_1214_-		pti:PHATRDRAFT_45748	hypothetical protein						B7FZN8	KOG0192	Tyrosine kinase specific for activated (GTP-bound) p21cdc42Hs	Signal transduction mechanisms	CELLULAR PROCESSES AND SIGNALING				NA	CAMPEP_0172391606-CAMNT_0013122265	80.95	TIGR03903: TOMM_kin_cyc: TOMM system kinase/cyclase multidomain protein PF00069.20: Protein kinase domain PF07714.12: Protein tyrosine kinase		Pseudo-nitzschia pungens	37318	NA	_GAP_||PF00069	_GAP_||Protein kinase domain					NA	0	0	0	0	0	0	0	0	0	0	0	0	0	0	1	0	4	18
contig_1051987_107_1363_-		pti:PHATR_46794	NTT4; nucleotide transporter 4						B5Y3T2								NA	CAMPEP_0199657644-CAMNT_0045515243	100	PF03219.9: TLC ATP/ADP transporter		Pseudo-nitzschia australis, Strain 10249 10 AB	44445	NA	_GAP_||PF03219||_GAP_	_GAP_||TLC ATP/ADP transporter||_GAP_					NA	3	1	0	0	0	0	0	0	0	0	0	0	0	0	0	0	2	26
contig_1051988_174_1346_+		tps:THAPSDRAFT_33500	hypothetical protein						B8C0N6								NA	CAMPEP_0199669160-CAMNT_0045532279	99.21	TIGR03718: R_switched_Alx: integral membrane protein, TerC family PF03741.11: Integral membrane protein TerC family		Pseudo-nitzschia australis, Strain 10249 10 AB	44445	NA	_GAP_||PF03741||_GAP_	_GAP_||Integral membrane protein TerC family||_GAP_	_GAP_||TIGR03718	_GAP_||integral membrane protein, TerC family	TerC	tellurium ion efflux	0	7	0	0	0	0	0	0	0	0	1	0	0	0	2	0	2	0	28
contig_1051989_2_694_+																	NA	CAMPEP_0199651410-CAMNT_0045505761	100			Pseudo-nitzschia australis, Strain 10249 10 AB	44445	NA							NA	0	0	0	0	0	0	0	0	0	0	0	0	0	0	0	0	0	21
contig_1051990_1_711_-		pti:PHATRDRAFT_45384	hypothetical protein						B7FXH7								NA	CAMPEP_0199654848-CAMNT_0045511271	99.55	TIGR02349: DnaJ_bact: chaperone protein DnaJ PF00226.26: DnaJ domain		Pseudo-nitzschia australis, Strain 10249 10 AB	44445	NA	_GAP_||PF00226||_GAP_	_GAP_||DnaJ domain||_GAP_					NA	0	0	0	0	0	0	0	0	0	0	0	0	0	0	0	1	0	14
contig_1051992_166_1803_-		tps:THAPSDRAFT_5283	hypothetical protein						B8C2H2								NA	CAMPEP_0199657908-CAMNT_0045515561	99.16	TIGR01069: mutS2: MutS2 family protein PF00488.16: MutS domain V		Pseudo-nitzschia australis, Strain 10249 10 AB	44445	NA	_GAP_||PF00488||_GAP_	_GAP_||MutS domain V||_GAP_					NA	0	0	0	0	0	0	0	0	0	0	0	0	0	0	5	0	0	45
contig_1051994_3_605_-		tps:THAPSDRAFT_25224	hypothetical protein						B8CDZ0								NA	CAMPEP_0199655204-CAMNT_0045511713	100			Pseudo-nitzschia australis, Strain 10249 10 AB	44445	NA	_GAP_||PF10033	_GAP_||Autophagy-related protein 13					NA	0	0	0	0	0	0	0	0	0	0	0	0	0	0	0	0	0	7
contig_1051995_46_1026_-																	NA	CAMPEP_0199814918-CAMNT_0045703231	64.29			Pseudo-nitzschia fraudulenta, Strain WWA7	183588	NA							NA	1	0	0	0	0	0	0	0	0	0	0	0	0	0	0	1	0	39
contig_1051996_112_1008_-																	NA	CAMPEP_0199672110-CAMNT_0045536397	100			Pseudo-nitzschia australis, Strain 10249 10 AB	44445	NA							NA	4	0	0	0	0	0	0	0	0	0	0	0	0	0	0	5	0	16
contig_1051997_2_334_-																	NA	CAMPEP_0199673898-CAMNT_0045538557	77.46			Pseudo-nitzschia australis, Strain 10249 10 AB	44445	NA							NA	0	0	0	0	0	0	0	0	0	0	0	0	0	0	0	0	0	7
contig_1051998_270_1613_-		pti:PHATRDRAFT_34974	hypothetical protein						B7FX78	KOG1338	Uncharacterized conserved protein	Function unknown	POORLY CHARACTERIZED				NA	CAMPEP_0172385848-CAMNT_0013115005	79.95	PF00856.23: SET domain		Pseudo-nitzschia pungens	37318	NA	_GAP_||PF00856||_GAP_	_GAP_||SET domain||_GAP_					NA	0	0	0	0	0	0	0	0	0	0	0	0	0	0	0	3	1	18
contig_1051999_1_453_-		pti:PHATRDRAFT_39347	hypothetical protein						B7G8E2								NA	CAMPEP_0199649584-CAMNT_0045503383	100			Pseudo-nitzschia australis, Strain 10249 10 AB	44445	NA							NA	2	0	0	0	0	0	0	0	0	0	0	0	0	0	0	0	1	3
contig_1052000_253_1668_-																	NA	CAMPEP_0199655034-CAMNT_0045511513	99.35			Pseudo-nitzschia australis, Strain 10249 10 AB	44445	NA							NA	2	0	0	0	0	0	0	0	0	0	0	0	0	0	0	4	11	76
contig_1052001_232_1428_-		pti:PHATR_44187	hypothetical protein						B5Y5M3								NA	CAMPEP_0199661172-CAMNT_0045519617	99.25	PF13857.1: Ankyrin repeats (many copies)		Pseudo-nitzschia australis, Strain 10249 10 AB	44445	NA							NA	0	0	0	0	0	0	0	0	0	0	0	0	0	0	0	1	0	16
contig_1052002_402_956_-		pti:PHATRDRAFT_42740	hypothetical protein						B7FPD2								NA	CAMPEP_0199666500-CAMNT_0045527785	100			Pseudo-nitzschia australis, Strain 10249 10 AB	44445	NA							NA	0	0	0	0	0	0	0	0	0	0	0	0	0	0	0	0	0	34
contig_1052003_3_251_-		pti:PHATRDRAFT_49810	hypothetical protein						B7GBZ7								NA	CAMPEP_0199653974-CAMNT_0045510257	100	PF12697.2: Alpha/beta hydrolase family PF12695.2: Alpha/beta hydrolase family		Pseudo-nitzschia australis, Strain 10249 10 AB	44445	NA							NA	1	0	0	0	0	0	0	0	0	0	0	0	0	0	0	0	0	3
contig_1052005_188_1720_+		pti:PHATRDRAFT_42740	hypothetical protein						B7FPD2								NA	CAMPEP_0199669108-CAMNT_0045532219	99.61			Pseudo-nitzschia australis, Strain 10249 10 AB	44445	NA							NA	0	0	0	0	0	0	0	0	0	0	1	0	0	0	0	4	0	23
contig_1052006_110_1219_-		pti:PHATRDRAFT_44586	hypothetical protein						B7FUK9	KOG0627	Heat shock transcription factor	Transcription	INFORMATION STORAGE AND PROCESSING				NA	CAMPEP_0199655242-CAMNT_0045511755	97.3	PF00447.12: HSF-type DNA-binding		Pseudo-nitzschia australis, Strain 10249 10 AB	44445	NA	_GAP_||PF00447||_GAP_	_GAP_||HSF-type DNA-binding||_GAP_					NA	0	0	0	0	0	0	0	0	0	0	0	0	0	0	1	1	2	14
contig_1052007_188_1270_-		pti:PHATRDRAFT_38930	hypothetical protein						B7G786								NA	CAMPEP_0199667230-CAMNT_0045528811	100	TIGR03381: agmatine_aguB: N-carbamoylputrescine amidase PF00795.17: Carbon-nitrogen hydrolase		Pseudo-nitzschia australis, Strain 10249 10 AB	44445	NA	_GAP_||PF00795||_GAP_	_GAP_||Carbon-nitrogen hydrolase||_GAP_					NA	0	1	0	0	0	0	0	0	0	0	0	0	0	0	0	3	6	44
contig_1052008_290_595_-																	NA	CAMPEP_0199652804-CAMNT_0045508193	100			Pseudo-nitzschia australis, Strain 10249 10 AB	44445	NA							NA	0	0	0	0	0	0	0	0	0	0	0	0	0	0	0	0	1	8
contig_1052009_1_1422_+		ddi:DDB_G0284465	cudA; hypothetical protein						O00841								NA	CAMPEP_0199662938-CAMNT_0045522401	99.35			Pseudo-nitzschia australis, Strain 10249 10 AB	44445	NA							NA	0	0	0	0	0	0	0	0	0	0	0	0	0	0	1	0	0	49
contig_1052010_1340_1492_-																	NA	CAMPEP_0199652460-CAMNT_0045507527	100	PF03987.10: Autophagocytosis associated protein, active-site domain		Pseudo-nitzschia australis, Strain 10249 10 AB	44445	NA							NA	0	0	0	0	0	0	0	0	0	0	0	0	0	0	0	0	0	2
contig_1052010_2_931_+		pti:PHATRDRAFT_47169	hypothetical protein						B7G2R0	KOG3912	Predicted integral membrane protein	General function prediction only	POORLY CHARACTERIZED				NA	CAMPEP_0172397074-CAMNT_0013129141	63.14	PF04142.10: Nucleotide-sugar transporter PF00892.15: EamA-like transporter family		Pseudo-nitzschia pungens	37318	NA	PF00892||PF04142||_GAP_	EamA-like transporter family||Nucleotide-sugar transporter||_GAP_					NA	7	0	0	0	0	0	0	0	0	0	0	0	0	0	0	6	1	31
contig_1052011_2_1726_-		ddi:DDB_G0292186	NDT80/PhoG-like protein						Q1ZXA9								NA	CAMPEP_0199673808-CAMNT_0045538465	99.13			Pseudo-nitzschia australis, Strain 10249 10 AB	44445	NA							NA	4	0	0	0	0	0	0	0	0	0	0	0	0	0	0	5	2	35
contig_1052012_352_1536_-		tet:TTHERM_00474550	Protein kinase domain containing protein														NA	CAMPEP_0199647524-CAMNT_0045500223	99.24	PF00069.20: Protein kinase domain		Pseudo-nitzschia australis, Strain 10249 10 AB	44445	NA	_GAP_||PF00069	_GAP_||Protein kinase domain					NA	1	0	0	0	0	0	0	0	0	0	0	0	0	0	0	0	1	42
contig_1052016_88_615_-		pti:PHATRDRAFT_32198	hypothetical protein						B7FQH5								NA	CAMPEP_0199665886-CAMNT_0045526787	70.4			Pseudo-nitzschia australis, Strain 10249 10 AB	44445	NA							NA	1	0	0	0	0	0	0	0	0	0	0	0	0	0	0	4	3	17
contig_1052017_152_2650_+		pti:PHATRDRAFT_44776	hypothetical protein						B7FVL5								NA	CAMPEP_0199671640-CAMNT_0045535697	99.88	PF12022.3: Domain of unknown function (DUF3510)		Pseudo-nitzschia australis, Strain 10249 10 AB	44445	NA	_GAP_||PF12022||_GAP_	_GAP_||Domain of unknown function (DUF3510)||_GAP_					NA	0	0	1	0	0	0	0	0	0	0	1	0	0	0	4	5	8	120
contig_1052018_386_1894_+		pti:PHATRDRAFT_43267	hypothetical protein						B7FR66								NA	CAMPEP_0199664312-CAMNT_0045524235	100	PF01465.15: GRIP domain		Pseudo-nitzschia australis, Strain 10249 10 AB	44445	NA	_GAP_||PF01465	_GAP_||GRIP domain					NA	0	0	0	0	0	0	0	0	0	0	0	0	0	2	0	3	6	26
contig_1052019_395_1423_-		pti:PHATRDRAFT_48941	hypothetical protein						B7G8Y3								NA	CAMPEP_0199657928-CAMNT_0045515591	99.7			Pseudo-nitzschia australis, Strain 10249 10 AB	44445	NA	_GAP_||PF03364||_GAP_	_GAP_||Polyketide cyclase / dehydrase and lipid transport||_GAP_					NA	0	0	0	0	0	0	0	0	0	0	0	0	0	0	0	5	0	17
contig_1052020_61_1596_-		pti:PHATRDRAFT_38073	hypothetical protein						B7G4V6								NA	CAMPEP_0199669224-CAMNT_0045532353	99.79			Pseudo-nitzschia australis, Strain 10249 10 AB	44445	NA							NA	0	0	0	0	0	0	0	0	0	0	0	0	0	0	0	4	0	21
contig_1052021_3_1643_-		tps:THAPSDRAFT_5337	hypothetical protein						B8C2M7								NA	CAMPEP_0199651996-CAMNT_0045506727	99.63			Pseudo-nitzschia australis, Strain 10249 10 AB	44445	NA							NA	0	0	0	2	0	0	0	0	2	0	0	0	0	0	0	2	2	20
contig_1052022_33_1664_-		pti:PHATRDRAFT_37237	hypothetical protein						B7G2I4								NA	CAMPEP_0199663794-CAMNT_0045523507	100			Pseudo-nitzschia australis, Strain 10249 10 AB	44445	NA							NA	0	0	0	0	0	0	0	0	0	0	0	0	0	0	0	0	2	15
contig_1052023_1309_1944_+																	NA	CAMPEP_0197178664-CAMNT_0042628451	46.72	TIGR01145: ATP_synt_delta: ATP synthase F1, delta subunit PF00213.13: ATP synthase delta (OSCP) subunit		Pseudo-nitzschia heimii, Strain UNC1101	476441	NA							NA	0	0	0	0	0	0	0	0	0	0	0	0	0	0	0	8	1	5
contig_1052023_2_250_+																	NA	CAMPEP_0199652388-CAMNT_0045507389	100			Pseudo-nitzschia australis, Strain 10249 10 AB	44445	NA							NA	0	0	0	0	0	0	0	0	0	0	0	0	0	0	0	0	0	2
contig_1052024_89_1801_-																	NA	CAMPEP_0199650984-CAMNT_0045505119	98.42			Pseudo-nitzschia australis, Strain 10249 10 AB	44445	NA							NA	1	0	0	0	0	0	0	0	0	0	0	0	0	0	0	4	4	21
contig_1052025_70_741_-																	NA	CAMPEP_0199673822-CAMNT_0045538479	98.57			Pseudo-nitzschia australis, Strain 10249 10 AB	44445	NA							NA	0	0	0	0	0	0	0	0	0	0	0	0	0	0	0	2	6	129
contig_1052026_3_392_-		pti:PHATR_44128	hypothetical protein						B5Y5F5								NA	CAMPEP_0199651910-CAMNT_0045506549	98.9	PF05648.9: Peroxisomal biogenesis factor 11 (PEX11)		Pseudo-nitzschia australis, Strain 10249 10 AB	44445	NA							NA	0	0	0	0	0	0	0	0	0	0	0	0	0	0	0	0	0	6
contig_1052027_2_745_-		tps:THAPSDRAFT_261433	elongation factor-2 kinase like protein (EC:2.7.1.-); K08292 elongation factor 2 kinase [EC:2.7.11.20]		K08292	elongation factor 2 kinase [EC:2.7.11.20]	AMPK signaling pathway || Oxytocin signaling pathway	2.7.11.20	B8BUU5								NA	fgenesh1_pg.129_#_3-Psemu1_scaffold_129	74.19		CAM_CRCL_4044536	Pseudo-nitzschia multiseries	37319	NA							NA	0	0	0	0	0	0	0	0	0	0	0	0	0	0	0	2	0	7
contig_1052028_1_741_-		pti:PHATRDRAFT_48985	hypothetical protein						B7G940								NA	CAMPEP_0199655792-CAMNT_0045512443	100	PF13365.1: Trypsin-like peptidase domain		Pseudo-nitzschia australis, Strain 10249 10 AB	44445	NA							NA	0	0	0	0	0	0	0	0	0	0	0	0	0	0	0	0	0	20
contig_1052028_769_987_-		pti:PHATRDRAFT_48985	hypothetical protein						B7G940								NA	CAMPEP_0199655792-CAMNT_0045512443	100	PF13365.1: Trypsin-like peptidase domain		Pseudo-nitzschia australis, Strain 10249 10 AB	44445	NA							NA	0	0	0	0	0	0	0	0	0	0	0	0	0	0	0	0	0	3
contig_1052029_3_821_-		lan:Lacal_1550	hypothetical protein														NA	CAMPEP_0199652716-CAMNT_0045508029	100	PF12799.2: Leucine Rich repeats (2 copies) PF13855.1: Leucine rich repeat		Pseudo-nitzschia australis, Strain 10249 10 AB	44445	NA	_GAP_||PF00560||_GAP_	_GAP_||Leucine Rich Repeat||_GAP_					NA	0	0	0	0	0	0	0	0	0	0	0	0	0	0	0	0	0	11
contig_1052029_848_1339_-		pti:PHATRDRAFT_46212	hypothetical protein						B7G0G8								NA	CAMPEP_0199652716-CAMNT_0045508029	99.38	PF12799.2: Leucine Rich repeats (2 copies) PF13855.1: Leucine rich repeat		Pseudo-nitzschia australis, Strain 10249 10 AB	44445	NA	_GAP_||PF12799	_GAP_||PF12799					NA	0	0	0	0	0	0	0	0	1	0	0	0	0	0	0	0	0	6
contig_1052030_165_653_-																	NA	CAMPEP_0199647898-CAMNT_0045500813	99.38			Pseudo-nitzschia australis, Strain 10249 10 AB	44445	NA							NA	0	0	0	0	0	0	0	0	0	0	0	0	0	0	0	0	0	7
contig_1052033_425_1771_-		tps:THAPSDRAFT_2895	hypothetical protein						B8BVN0								NA	CAMPEP_0199651946-CAMNT_0045506631	96.17			Pseudo-nitzschia australis, Strain 10249 10 AB	44445	NA							NA	0	0	0	0	0	0	0	0	0	0	0	0	0	0	0	2	5	11
contig_1052034_2_193_+		pti:PHATRDRAFT_47369	hypothetical protein; K10730 ATP-dependent DNA helicase Q4 [EC:3.6.4.12]		K10730	ATP-dependent DNA helicase Q4 [EC:3.6.4.12]		3.6.4.12	B7G345								NA	e_gw1.107.107.1-Psemu1_scaffold_107	71.43		CAM_CRCL_4021895	Pseudo-nitzschia multiseries	37319	NA							NA	0	0	0	0	0	0	0	0	0	0	0	0	0	0	0	0	0	0
contig_1052034_477_1706_-		pti:PHATRDRAFT_2037	hypothetical protein						B7G344	KOG2118	Predicted membrane protein, contains two CBS domains	Function unknown	POORLY CHARACTERIZED				NA	CAMPEP_0199672476-CAMNT_0045537025	100	TIGR03520: GldE: gliding motility-associated protein GldE PF01595.15: Domain of unknown function DUF21 PF00571.23: CBS domain		Pseudo-nitzschia australis, Strain 10249 10 AB	44445	NA	_GAP_||PF00571||_GAP_	_GAP_||CBS domain||_GAP_					NA	0	0	0	0	0	0	0	0	0	1	0	0	0	0	0	4	1	11
contig_1052035_121_768_-		pti:PHATR_46850	hypothetical protein; K08869 aarF domain-containing kinase		K08869	aarF domain-containing kinase			B5Y3Z3								NA	CAMPEP_0199665206-CAMNT_0045525653	100			Pseudo-nitzschia australis, Strain 10249 10 AB	44445	NA							NA	0	0	0	0	0	0	0	0	0	0	0	0	0	0	2	0	1	13
contig_1052036_2_1744_+		pti:PHATRDRAFT_49937	hypothetical protein						B7GCD4	KOG0526	Nucleosome-binding factor SPN, POB3 subunit	Transcription	INFORMATION STORAGE AND PROCESSING				NA	CAMPEP_0199660060-CAMNT_0045518087	100	PF00505.14: HMG (high mobility group) box		Pseudo-nitzschia australis, Strain 10249 10 AB	44445	NA	_GAP_||PF00505||_GAP_	_GAP_||HMG (high mobility group) box||_GAP_					NA	0	0	0	0	0	0	0	0	0	1	1	0	0	0	0	7	2	60
contig_1052037_445_1920_-		tps:THAPS_6693	hypothetical protein						B5YP87								NA	CAMPEP_0199650980-CAMNT_0045505113	99.59	PF00856.23: SET domain		Pseudo-nitzschia australis, Strain 10249 10 AB	44445	NA	_GAP_||PF00856||_GAP_	_GAP_||SET domain||_GAP_					NA	1	0	0	0	0	0	0	0	0	0	0	0	0	0	0	2	0	13
contig_1052038_1130_1411_-																	NA	CAMPEP_0199656516-CAMNT_0045513485	98.68			Pseudo-nitzschia australis, Strain 10249 10 AB	44445	NA							NA	0	0	0	0	0	0	0	0	0	0	0	0	0	0	0	2	0	1
contig_1052038_1_1116_-		tps:THAPSDRAFT_7801	hypothetical protein						B8C7J9								NA	CAMPEP_0199656516-CAMNT_0045513485	100			Pseudo-nitzschia australis, Strain 10249 10 AB	44445	NA							NA	0	0	0	0	0	0	0	0	0	0	0	0	0	0	0	2	0	14
contig_1052039_287_1483_-																	NA	CAMPEP_0199647334-CAMNT_0045499947	99.3			Pseudo-nitzschia australis, Strain 10249 10 AB	44445	NA							NA	0	0	0	0	0	0	0	1	0	0	0	0	0	0	2	2	2	19
contig_1052040_1_618_+																	NA	CAMPEP_0199672640-CAMNT_0045537195	95	PF03457.9: Helicase associated domain		Pseudo-nitzschia australis, Strain 10249 10 AB	44445	NA							NA	0	0	0	0	0	0	0	0	0	0	0	0	0	0	0	0	0	7
contig_1052041_2_1087_-																	NA	CAMPEP_0199673200-CAMNT_0045537797	89.97			Pseudo-nitzschia australis, Strain 10249 10 AB	44445	NA							NA	0	0	0	0	0	0	0	0	0	0	0	0	0	0	0	7	2	170
contig_1052042_267_860_-																	NA	CAMPEP_0199666796-CAMNT_0045528129	100			Pseudo-nitzschia australis, Strain 10249 10 AB	44445	NA							NA	0	0	0	0	0	0	0	0	0	0	0	0	0	0	0	0	0	9
contig_1052043_1_798_-																	NA	CAMPEP_0199654338-CAMNT_0045510683	99.22	PF09445.5: RNA cap guanine-N2 methyltransferase		Pseudo-nitzschia australis, Strain 10249 10 AB	44445	NA							NA	0	1	0	0	0	0	0	0	0	0	0	0	0	0	0	2	0	13
contig_1052044_322_1917_+		pti:PHATR_33590	hypothetical protein						B5Y5Q3								NA	CAMPEP_0199661596-CAMNT_0045520241	100	TIGR00883: 2A0106: MFS transporter, metabolite:H+ symporter (MHS) family protein PF00083.19: Sugar (and other) transporter PF07690.11: Major Facilitator Superfamily		Pseudo-nitzschia australis, Strain 10249 10 AB	44445	NA	_GAP_||PF07690||_GAP_	_GAP_||Major Facilitator Superfamily||_GAP_					NA	12	0	0	0	0	0	0	0	0	4	0	0	0	3	3	3	3	7
contig_1052045_289_1134_-		tps:THAPSDRAFT_1986	hypothetical protein						B8BSH4	KOG1347	Uncharacterized membrane protein, predicted efflux pump	General function prediction only	POORLY CHARACTERIZED				NA	CAMPEP_0199647626-CAMNT_0045500373	99.64	TIGR00797: matE: MATE efflux family protein PF01554.13: MatE		Pseudo-nitzschia australis, Strain 10249 10 AB	44445	NA	_GAP_||PF01554||_GAP_	_GAP_||MatE||_GAP_			MOP (MATE)	multidrug efflux	0	4	0	0	0	0	0	0	0	0	0	0	0	0	0	0	0	4	22
contig_1052046_3_293_+										KOG0549	FKBP-type peptidyl-prolyl cis-trans isomerase	Posttranslational modification, protein turnover, chaperones	CELLULAR PROCESSES AND SIGNALING				NA	CAMPEP_0199670106-CAMNT_0045533547	100	PF00254.23: FKBP-type peptidyl-prolyl cis-trans isomerase PF13499.1: EF-hand domain pair		Pseudo-nitzschia australis, Strain 10249 10 AB	44445	NA	PF13499	EF-hand domain pair					NA	0	0	0	0	0	0	0	0	0	0	0	0	0	0	0	7	1	8
contig_1052046_603_800_-		pti:PHATRDRAFT_48078	CAT2; carnitine o-acetyltransferase (EC:2.3.1.7); K00624 carnitine O-acetyltransferase [EC:2.3.1.7]	pti04146	K00624	carnitine O-acetyltransferase [EC:2.3.1.7]	Peroxisome	2.3.1.7	B7G5X2								NA	estExt_Genewise1.C_4790034-Psemu1_scaffold_479	93.18		CAM_CRCL_4003987	Pseudo-nitzschia multiseries	37319	NA							NA	0	0	0	0	0	0	0	0	0	0	0	0	0	0	0	0	0	0
contig_1052046_906_2639_-		pti:PHATRDRAFT_48078	CAT2; carnitine o-acetyltransferase (EC:2.3.1.7); K00624 carnitine O-acetyltransferase [EC:2.3.1.7]	pti04146	K00624	carnitine O-acetyltransferase [EC:2.3.1.7]	Peroxisome	2.3.1.7	B7G5X2								NA	estExt_Genewise1.C_4790034-Psemu1_scaffold_479	80.63		CAM_CRCL_4003987	Pseudo-nitzschia multiseries	37319	NA	_GAP_||PF00755	_GAP_||Choline/Carnitine o-acyltransferase					NA	0	0	0	0	0	0	0	0	0	0	0	0	0	0	0	4	0	22
contig_1052047_1436_1885_-		pti:PHATRDRAFT_23292	L-galactono-1,4-lactone dehydrogenase (EC:1.3.2.3); K00225 L-galactono-1,4-lactone dehydrogenase [EC:1.3.2.3]	pti01100||pti00053||pti01110	K00225	L-galactono-1,4-lactone dehydrogenase [EC:1.3.2.3]	Ascorbate and aldarate metabolism || Metabolic pathways || Biosynthesis of secondary metabolites	1.3.2.3	B7GAW2	KOG4730	D-arabinono-1, 4-lactone oxidase	Defense mechanisms	CELLULAR PROCESSES AND SIGNALING				NA	CAMPEP_0199654674-CAMNT_0045511087	100	TIGR01676: GLDHase: galactonolactone dehydrogenase PF01565.18: FAD binding domain PF04030.9: D-arabinono-1,4-lactone oxidase		Pseudo-nitzschia australis, Strain 10249 10 AB	44445	NA	_GAP_||PF01565	_GAP_||FAD binding domain					NA	0	0	0	0	0	0	0	0	0	0	0	0	0	0	0	0	0	22
contig_1052047_28_1206_-		pti:PHATRDRAFT_23292	L-galactono-1,4-lactone dehydrogenase (EC:1.3.2.3); K00225 L-galactono-1,4-lactone dehydrogenase [EC:1.3.2.3]	pti01100||pti00053||pti01110	K00225	L-galactono-1,4-lactone dehydrogenase [EC:1.3.2.3]	Ascorbate and aldarate metabolism || Metabolic pathways || Biosynthesis of secondary metabolites	1.3.2.3	B7GAW2	KOG4730	D-arabinono-1, 4-lactone oxidase	Defense mechanisms	CELLULAR PROCESSES AND SIGNALING				NA	CAMPEP_0199654674-CAMNT_0045511087	100	TIGR01676: GLDHase: galactonolactone dehydrogenase PF01565.18: FAD binding domain PF04030.9: D-arabinono-1,4-lactone oxidase		Pseudo-nitzschia australis, Strain 10249 10 AB	44445	NA	_GAP_||PF04030	_GAP_||D-arabinono-1,4-lactone oxidase					NA	0	0	0	0	0	0	0	0	0	0	0	0	0	0	0	16	2	58
contig_1052048_362_3448_-		pti:PHATRDRAFT_11631	hypothetical protein						B7FWL7	KOG0616	cAMP-dependent protein kinase catalytic subunit (PKA)	Signal transduction mechanisms	CELLULAR PROCESSES AND SIGNALING				NA	CAMPEP_0199666474-CAMNT_0045527749	100	TIGR03903: TOMM_kin_cyc: TOMM system kinase/cyclase multidomain protein PF00069.20: Protein kinase domain PF07714.12: Protein tyrosine kinase		Pseudo-nitzschia australis, Strain 10249 10 AB	44445	NA	_GAP_||PF00027||_GAP_||PF00069||_GAP_	_GAP_||Cyclic nucleotide-binding domain||_GAP_||Protein kinase domain||_GAP_					NA	0	0	0	0	0	0	0	0	0	1	1	1	0	3	0	2	3	186
contig_1052050_1_1620_+		pti:PHATRDRAFT_49588	hypothetical protein						B7GB50								NA	CAMPEP_0199649782-CAMNT_0045503635	99.76			Pseudo-nitzschia australis, Strain 10249 10 AB	44445	NA							NA	0	0	0	0	0	0	0	0	0	0	0	0	0	0	0	6	2	28
contig_1052051_1_1986_-		tps:THAPSDRAFT_269917	hypothetical protein		K15332	tRNA (uracil-5-)-methyltransferase [EC:2.1.1.-]			B8CE90	KOG2187	tRNA uracil-5-methyltransferase and related tRNA-modifying enzymes	Translation, ribosomal structure and biogenesis	INFORMATION STORAGE AND PROCESSING				NA	CAMPEP_0199645760-CAMNT_0045498053	99.69	TIGR00479: rumA: 23S rRNA (uracil-5-)-methyltransferase RumA PF05958.6: tRNA (Uracil-5-)-methyltransferase PF13847.1: Methyltransferase domain		Pseudo-nitzschia australis, Strain 10249 10 AB	44445	NA	_GAP_||PF13847	_GAP_||PF13847					NA	0	0	0	0	0	0	0	0	0	0	0	0	0	0	0	0	0	19
contig_1052052_1_660_-																	NA	CAMPEP_0199673172-CAMNT_0045537767	99.55	PF00443.24: Ubiquitin carboxyl-terminal hydrolase		Pseudo-nitzschia australis, Strain 10249 10 AB	44445	NA							NA	0	0	0	0	0	0	0	0	0	0	0	0	0	0	0	0	0	9
contig_1052055_2_1093_-		pti:PHATR_46717	hypothetical protein						B5Y3K2								NA	CAMPEP_0199654278-CAMNT_0045510605	99.65			Pseudo-nitzschia australis, Strain 10249 10 AB	44445	NA							NA	4	0	3	0	5	1	2	0	0	1	0	0	0	0	1	11	4	18
contig_1052056_2_1738_-		pti:PHATR_46891	hypothetical protein						B5Y440	KOG0269	WD40 repeat-containing protein	Function unknown	POORLY CHARACTERIZED				NA	CAMPEP_0199675186-CAMNT_0045539989	99.14	PF00400.27: WD domain, G-beta repeat		Pseudo-nitzschia australis, Strain 10249 10 AB	44445	NA							NA	0	0	0	0	0	0	0	0	0	0	0	0	1	0	2	0	0	10
contig_1052057_1_1449_-		tps:THAPSDRAFT_40929	hypothetical protein; K12811 ATP-dependent RNA helicase DDX46/PRP5 [EC:3.6.4.13]	tps03040	K12811	ATP-dependent RNA helicase DDX46/PRP5 [EC:3.6.4.13]	Spliceosome	3.6.4.13	B8C599	KOG0334	RNA helicase	RNA processing and modification	INFORMATION STORAGE AND PROCESSING				NA	CAMPEP_0199650242-CAMNT_0045504175	99.79	TIGR01389: recQ: ATP-dependent DNA helicase RecQ PF00270.24: DEAD/DEAH box helicase PF00271.26: Helicase conserved C-terminal domain		Pseudo-nitzschia australis, Strain 10249 10 AB	44445	NA	_GAP_||PF00270	_GAP_||DEAD/DEAH box helicase					NA	0	0	0	0	0	0	0	0	0	0	0	0	0	0	0	0	0	6
contig_1052058_2_919_-																	NA	CAMPEP_0199659936-CAMNT_0045517927	99.67			Pseudo-nitzschia australis, Strain 10249 10 AB	44445	NA							NA	0	0	0	0	0	0	0	0	0	0	0	0	0	0	0	0	2	8
contig_1052060_105_2867_-		pti:PHATRDRAFT_2936	hypothetical protein; K11839 ubiquitin carboxyl-terminal hydrolase 8 [EC:3.1.2.15]	pti04144	K11839	ubiquitin carboxyl-terminal hydrolase 8 [EC:3.4.19.12]	Mitophagy - animal || Endocytosis || Cushing syndrome	3.1.2.15	B7G9X2	KOG1870	Ubiquitin C-terminal hydrolase	Posttranslational modification, protein turnover, chaperones	CELLULAR PROCESSES AND SIGNALING				NA	CAMPEP_0199652088-CAMNT_0045506885	99.78	PF00443.24: Ubiquitin carboxyl-terminal hydrolase PF13423.1: Ubiquitin carboxyl-terminal hydrolase		Pseudo-nitzschia australis, Strain 10249 10 AB	44445	NA	PF00443	Ubiquitin carboxyl-terminal hydrolase					NA	0	0	0	0	0	0	0	0	0	0	0	0	0	0	3	3	3	66
contig_1052061_174_947_-	ITS	tps:THAPS_23490	hypothetical protein						B5YN61								NA	CAMPEP_0199654084-CAMNT_0045510379	100	PF02816.13: Alpha-kinase family PF13519.1: von Willebrand factor type A domain		Pseudo-nitzschia australis, Strain 10249 10 AB	44445	NA	_GAP_||PF02816||_GAP_	_GAP_||Alpha-kinase family||_GAP_					NA	0	0	0	0	0	0	0	0	0	0	0	0	0	0	0	2	1	27
contig_1052064_1712_2065_-																	NA	CAMPEP_0199649808-CAMNT_0045503665	96.58			Pseudo-nitzschia australis, Strain 10249 10 AB	44445	NA							NA	0	0	0	0	0	0	0	0	0	0	0	0	0	0	0	0	0	9
contig_1052064_2093_2857_-		pti:PHATRDRAFT_31400	hypothetical protein						B7FR84								NA	CAMPEP_0199650350-CAMNT_0045504303	95.56			Pseudo-nitzschia australis, Strain 10249 10 AB	44445	NA							NA	0	0	0	0	0	0	0	0	0	0	0	0	0	0	0	0	0	24
contig_1052064_2_1687_-		tps:THAPSDRAFT_bd633	hypothetical protein						B8LDY7								NA	gm1.8058_g-Psemu1_scaffold_55	46.17			Pseudo-nitzschia multiseries	37319	NA							NA	0	0	0	0	0	0	0	0	0	0	0	0	0	0	0	0	1	67
contig_1052065_1_750_-		pti:PHATRDRAFT_47620	P2B, P type ATPase						B7G4A9	KOG0204	Calcium transporting ATPase	Inorganic ion transport and metabolism	METABOLISM				NA	CAMPEP_0199658766-CAMNT_0045516563	100	TIGR01517: ATPase-IIB_Ca: calcium-translocating P-type ATPase, PMCA-type PF00122.15: E1-E2 ATPase PF00689.16: Cation transporting ATPase, C-terminus		Pseudo-nitzschia australis, Strain 10249 10 AB	44445	NA	_GAP_||PF00690||_GAP_	_GAP_||Cation transporter/ATPase, N-terminus||_GAP_			P-ATPase	calcium ion	0	2	0	0	0	0	0	0	0	0	0	0	0	0	0	0	0	2	10
contig_1052066_718_1059_-		pti:PHATR_43850	CCT motif containing protein						B5Y4J1								NA	CAMPEP_0199672810-CAMNT_0045537373	100	PF06203.9: CCT motif		Pseudo-nitzschia australis, Strain 10249 10 AB	44445	NA	PF06203||_GAP_	CCT motif||_GAP_					NA	0	1	0	0	0	0	0	0	0	1	0	0	0	0	0	1	0	14
contig_1052067_83_1723_+		tps:THAPSDRAFT_39187	TCP1; t-complex protein 1 gamma subunit; K09495 T-complex protein 1 subunit gamma		K09495	T-complex protein 1 subunit gamma			B8BRD0	KOG0364	Chaperonin complex component, TCP-1 gamma subunit (CCT3)	Posttranslational modification, protein turnover, chaperones	CELLULAR PROCESSES AND SIGNALING	chloro	gi71842244-NC_007288	Emiliania huxleyi PLYM219	7.00E-10	CAMPEP_0199674128-CAMNT_0045538809	100	TIGR02344: chap_CCT_gamma: T-complex protein 1, gamma subunit PF00118.19: TCP-1/cpn60 chaperonin family		Pseudo-nitzschia australis, Strain 10249 10 AB	44445	NA	_GAP_||PF00118	_GAP_||TCP-1/cpn60 chaperonin family	TIGR02344	T-complex protein 1, gamma subunit			NA	0	0	0	0	0	0	0	0	0	1	0	0	0	0	6	2	0	18
contig_1052069_1_1710_-		tps:THAPS_23419	hypothetical protein						B5YMN9								NA	CAMPEP_0199657424-CAMNT_0045514901	99.63	TIGR03296: M6dom_TIGR03296: M6 family metalloprotease domain PF05547.6: Immune inhibitor A peptidase M6		Pseudo-nitzschia australis, Strain 10249 10 AB	44445	NA	_GAP_||PF05547||_GAP_	_GAP_||Immune inhibitor A peptidase M6||_GAP_					NA	0	0	1	0	0	0	0	0	0	0	0	0	2	0	0	0	2	26
contig_1052070_60_950_-																	NA	CAMPEP_0199651770-CAMNT_0045506341	100			Pseudo-nitzschia australis, Strain 10249 10 AB	44445	NA							NA	0	0	0	0	0	0	0	0	0	0	0	0	0	0	0	4	0	7
contig_1052072_1420_2055_-																	NA	CAMPEP_0199672792-CAMNT_0045537355	100	PF08637.5: ATP synthase regulation protein NCA2		Pseudo-nitzschia australis, Strain 10249 10 AB	44445	NA							NA	0	0	0	0	0	0	0	0	0	0	0	0	0	0	0	0	0	5
contig_1052072_3_1343_-		pti:PHATRDRAFT_49310	hypothetical protein						B7GA65								NA	CAMPEP_0199672792-CAMNT_0045537355	99.11	PF08637.5: ATP synthase regulation protein NCA2		Pseudo-nitzschia australis, Strain 10249 10 AB	44445	NA	_GAP_||PF08637||_GAP_	_GAP_||ATP synthase regulation protein NCA2||_GAP_					NA	1	0	0	0	0	0	0	0	0	0	0	0	0	0	0	2	0	16
contig_1052073_103_3717_-		tps:THAPSDRAFT_28795	hypothetical protein						B8C4I4								NA	CAMPEP_0199652000-CAMNT_0045506733	99.92	PF12799.2: Leucine Rich repeats (2 copies) PF13855.1: Leucine rich repeat		Pseudo-nitzschia australis, Strain 10249 10 AB	44445	NA	_GAP_||PF08263||_GAP_||PF00560||_GAP_||PF08263||_GAP_||PF12799||_GAP_	_GAP_||Leucine rich repeat N-terminal domain||_GAP_||Leucine Rich Repeat||_GAP_||Leucine rich repeat N-terminal domain||_GAP_||PF12799||_GAP_					NA	0	0	0	0	0	0	0	0	0	3	1	0	0	0	0	3	4	17
contig_1052075_204_632_-																	NA	CAMPEP_0172411766-CAMNT_0013147981	44.7	PF01119.14: DNA mismatch repair protein, C-terminal domain		Pseudo-nitzschia pungens	37318	NA							NA	0	0	0	0	0	0	0	0	0	0	0	0	0	0	0	0	0	3
contig_1052079_155_1624_-		pti:PHATR_46656	hypothetical protein; K03241 translation initiation factor eIF-2B subunit gamma	pti03013	K03241	translation initiation factor eIF-2B subunit gamma	RNA transport		B5Y3C7								NA	CAMPEP_0199664996-CAMNT_0045525307	100	TIGR02091: glgC: glucose-1-phosphate adenylyltransferase		Pseudo-nitzschia australis, Strain 10249 10 AB	44445	NA							NA	0	0	0	0	0	0	0	0	0	1	0	0	0	0	0	0	2	17
contig_1052080_3_1643_-																	NA	CAMPEP_0199672922-CAMNT_0045537491	97.01			Pseudo-nitzschia australis, Strain 10249 10 AB	44445	NA							NA	1	0	0	0	0	0	0	0	0	0	0	0	0	0	0	2	1	12
contig_1052081_8_1051_-		pti:PHATRDRAFT_32559	hypothetical protein; K12608 CCR4-NOT complex subunit CAF16	pti03018	K12608	CCR4-NOT complex subunit CAF16	RNA degradation		B7FS01	KOG2355	Predicted ABC-type transport, ATPase component/CCR4 associated factor	General function prediction only	POORLY CHARACTERIZED	chloro	gi7524830-NC_001865	Chlorella vulgaris	7.00E-16	CAMPEP_0199672182-CAMNT_0045536509	100	TIGR03864: PQQ_ABC_ATP: ABC transporter, ATP-binding subunit, PQQ-dependent alcohol dehydrogenase system PF13304.1: AAA domain PF13175.1: AAA ATPase domain		Pseudo-nitzschia australis, Strain 10249 10 AB	44445	NA	_GAP_||PF00005||_GAP_	_GAP_||ABC transporter||_GAP_			ABC	multidrug	0	0	2	0	0	0	0	1	0	0	0	0	0	0	0	0	6	0	39
contig_1052083_1_612_-		tps:THAPS_23386	hypothetical protein						B5YMG3								NA	CAMPEP_0199650044-CAMNT_0045503917	100	PF06741.8: LsmAD domain PF14438.1: SM domain found in Ataxin-2		Pseudo-nitzschia australis, Strain 10249 10 AB	44445	NA	_GAP_||PF14438||_GAP_	_GAP_||PF14438||_GAP_					NA	0	0	0	0	0	0	0	0	0	0	0	0	0	0	0	0	0	5
contig_1052084_124_1224_-																	NA	CAMPEP_0199661264-CAMNT_0045519749	99.45			Pseudo-nitzschia australis, Strain 10249 10 AB	44445	NA							NA	0	0	0	0	0	0	0	0	0	0	0	2	0	0	0	2	3	33
contig_1052085_1322_3700_-		pti:PHATRDRAFT_45657	hypothetical protein						B7FYF3	KOG1573	Aldehyde reductase	General function prediction only	POORLY CHARACTERIZED				NA	CAMPEP_0199671510-CAMNT_0045535541	99.33	PF05153.10: Family of unknown function (DUF706)		Pseudo-nitzschia australis, Strain 10249 10 AB	44445	NA	_GAP_||PF05153||_GAP_	_GAP_||Family of unknown function (DUF706) ||_GAP_					NA	0	0	0	0	0	0	0	0	0	0	0	0	0	1	1	7	0	165
contig_1052085_3_704_+																	NA	CAMPEP_0172408498-CAMNT_0013144633	54.17			Pseudo-nitzschia pungens	37318	NA							NA	0	0	0	0	0	0	0	0	0	0	0	0	0	0	0	1	2	0
contig_1052086_141_2012_-		pti:PHATRDRAFT_43008	hypothetical protein						B7FQB5	KOG2069	Golgi transport complex subunit	Intracellular trafficking, secretion, and vesicular transport	CELLULAR PROCESSES AND SIGNALING				NA	CAMPEP_0199648490-CAMNT_0045501599	97.75	PF04124.7: Dor1-like family PF12799.2: Leucine Rich repeats (2 copies)		Pseudo-nitzschia australis, Strain 10249 10 AB	44445	NA	PF04124||_GAP_	Dor1-like family ||_GAP_					NA	0	1	0	0	0	0	0	0	0	2	1	0	0	2	1	2	0	15
contig_1052087_112_978_+		pti:PHATRDRAFT_47423	hypothetical protein						B7G3B9								NA	CAMPEP_0199648492-CAMNT_0045501603	99.62			Pseudo-nitzschia australis, Strain 10249 10 AB	44445	NA							NA	0	0	0	0	0	0	0	0	0	0	0	0	0	0	0	2	2	9
contig_1052088_1_1236_-		pti:PHATRDRAFT_48267	hypothetical protein						B7G6J7								NA	CAMPEP_0199662300-CAMNT_0045521291	100			Pseudo-nitzschia australis, Strain 10249 10 AB	44445	NA	PF08969||_GAP_	Domain of unknown function (DUF1873)||_GAP_					NA	0	0	0	0	0	0	0	0	0	0	0	0	0	0	0	0	5	14
contig_1052091_157_2100_+		pti:PHATRDRAFT_45260	hypothetical protein; K14997 solute carrier family 38 (sodium-coupled neutral amino acid transporter), member 11		K14997	solute carrier family 38 (sodium-coupled neutral amino acid transporter), member 11			B7FX17								NA	CAMPEP_0199674576-CAMNT_0045539303	100	PF01490.13: Transmembrane amino acid transporter protein		Pseudo-nitzschia australis, Strain 10249 10 AB	44445	NA	_GAP_||PF01490||_GAP_	_GAP_||Transmembrane amino acid transporter protein||_GAP_					NA	11	0	0	0	0	0	0	0	0	0	0	0	0	2	1	15	2	59
contig_1052091_2657_3085_-		pti:PHATRDRAFT_48507	hypothetical protein						B7G7I0								NA	CAMPEP_0172393674-CAMNT_0013124827	89.47			Pseudo-nitzschia pungens	37318	NA							NA	1	0	1	0	0	2	0	0	0	3	0	0	1	3	10	73	22	92
contig_1052092_3_1355_-		pti:PHATRDRAFT_54973	endo-1,3-beta-glucosidase						B7G945								NA	CAMPEP_0199646212-CAMNT_0045498553	99.53	PF02469.17: Fasciclin domain PF00722.16: Glycosyl hydrolases family 16		Pseudo-nitzschia australis, Strain 10249 10 AB	44445	NA	_GAP_||PF00722||_GAP_	_GAP_||Glycosyl hydrolases family 16||_GAP_					NA	0	0	0	0	0	0	0	0	0	0	0	0	0	0	0	0	2	21
contig_1052093_260_694_+																	NA	CAMPEP_0199655596-CAMNT_0045512187	98.96			Pseudo-nitzschia australis, Strain 10249 10 AB	44445	NA							NA	1	0	0	0	0	0	0	0	0	0	0	0	0	0	0	0	0	6
contig_1052096_368_652_-																	NA	CAMPEP_0199662464-CAMNT_0045521621	100			Pseudo-nitzschia australis, Strain 10249 10 AB	44445	NA							NA	1	0	0	0	0	0	0	0	0	0	0	0	0	0	1	3	0	8
contig_1052104_188_1153_-		pti:PHATRDRAFT_40489	hypothetical protein						B7GBN7								NA	CAMPEP_0199667156-CAMNT_0045528695	98.75			Pseudo-nitzschia australis, Strain 10249 10 AB	44445	NA							NA	0	0	0	0	0	0	0	0	0	0	0	0	0	0	0	0	0	19
contig_1052105_131_901_+																	NA	CAMPEP_0172395208-CAMNT_0013126709	57.89			Pseudo-nitzschia pungens	37318	NA							NA	0	0	0	0	0	0	0	0	0	0	0	0	0	0	0	3	0	16
contig_1052106_24_794_-		pti:PHATRDRAFT_43092	hypothetical protein		K15210	snRNA-activating protein complex subunit 3			B7FQL1								NA	gw1.508.15.1-Psemu1_scaffold_508	60.62			Pseudo-nitzschia multiseries	37319	NA	_GAP_||PF12251	_GAP_||snRNA-activating protein of 50kDa MW C terminal					NA	0	0	0	0	0	0	0	0	0	0	0	0	0	0	0	0	0	13
contig_1052107_1989_2600_-		pti:PHATRDRAFT_47664	hypothetical protein						B7G4G8								NA	CAMPEP_0172368236-CAMNT_0013092751	56.65			Pseudo-nitzschia pungens cf. cingulata	-311169	NA							NA	0	0	0	0	0	0	0	0	0	0	0	0	0	0	0	0	0	8
contig_1052107_3_1871_-		pti:PHATRDRAFT_47664	hypothetical protein						B7G4G8								NA	CAMPEP_0199649506-CAMNT_0045503283	99.4			Pseudo-nitzschia australis, Strain 10249 10 AB	44445	NA							NA	1	0	0	0	0	0	0	0	0	0	0	0	0	0	0	4	8	25
contig_1052109_455_1261_+		pti:PHATRDRAFT_47396	hypothetical protein						B7G388								NA	CAMPEP_0199673470-CAMNT_0045538101	100	PF13639.1: Ring finger domain		Pseudo-nitzschia australis, Strain 10249 10 AB	44445	NA							NA	2	0	0	0	0	0	0	0	0	0	0	0	0	0	0	0	2	9
contig_1052116_146_1462_+		pti:PHATRDRAFT_16891	hypothetical protein; K12400 AP-4 complex subunit epsilon-1		K12400	AP-4 complex subunit epsilon-1	Lysosome		B7GDY1								NA	CAMPEP_0199661702-CAMNT_0045520447	99.77	PF01602.15: Adaptin N terminal region PF12717.2: non-SMC mitotic condensation complex subunit 1		Pseudo-nitzschia australis, Strain 10249 10 AB	44445	NA	PF01602	Adaptin N terminal region					NA	0	1	0	0	0	0	0	0	0	0	0	0	0	0	1	0	0	5
contig_1052117_140_376_+																	NA	CAMPEP_0199660098-CAMNT_0045518141	98.72	TIGR00899: 2A0120: sugar efflux transporter PF07690.11: Major Facilitator Superfamily PF03825.11: Nucleoside H+ symporter		Pseudo-nitzschia australis, Strain 10249 10 AB	44445	NA							NA	1	0	0	0	0	0	0	0	0	0	0	0	0	0	0	0	0	1
contig_1052117_1700_1891_+		tps:THAPSDRAFT_268048	hypothetical protein						B8BR57								NA	estExt_fgenesh1_pm.C_3880004-Psemu1_scaffold_388	100		CAM_CRCL_4023696	Pseudo-nitzschia multiseries	37319	NA							NA	2	0	0	0	0	0	0	0	0	0	0	0	0	0	0	0	1	0
contig_1052117_419_1657_+		pti:PHATRDRAFT_49971	hypothetical protein						B7GCH0								NA	CAMPEP_0199660098-CAMNT_0045518141	99.51	TIGR00899: 2A0120: sugar efflux transporter PF07690.11: Major Facilitator Superfamily PF03825.11: Nucleoside H+ symporter		Pseudo-nitzschia australis, Strain 10249 10 AB	44445	NA	PF07690||_GAP_	Major Facilitator Superfamily||_GAP_			MFS	multidrug efflux	0	7	0	0	0	0	0	0	0	0	0	0	0	0	0	0	0	1	11
contig_1052144_3_320_-		tps:THAPSDRAFT_960	hypothetical protein						B8BSY0								NA	CAMPEP_0199647236-CAMNT_0045499813	100			Pseudo-nitzschia australis, Strain 10249 10 AB	44445	NA							NA	0	0	0	0	0	0	0	0	0	0	0	0	0	0	0	0	0	1
contig_1052147_1091_1648_-		tps:THAPSDRAFT_5273	hypothetical protein						B8C2G2								NA	CAMPEP_0199646266-CAMNT_0045498613	99.27	PF02714.10: Domain of unknown function DUF221		Pseudo-nitzschia australis, Strain 10249 10 AB	44445	NA							NA	0	0	0	0	0	0	0	0	0	0	0	0	0	0	0	0	0	1
contig_1052147_10_1035_-		pti:PHATR_46639	hypothetical protein						B5Y3A8								NA	CAMPEP_0199646266-CAMNT_0045498613	99.7	PF02714.10: Domain of unknown function DUF221		Pseudo-nitzschia australis, Strain 10249 10 AB	44445	NA	PF02714||_GAP_	Domain of unknown function DUF221||_GAP_					NA	4	0	0	0	0	0	0	0	0	1	0	0	0	0	0	4	5	10
contig_1052153_367_1203_+	ITS	tps:THAPSDRAFT_5706	hypothetical protein						B8C3N6								NA	CAMPEP_0199673958-CAMNT_0045538623	100			Pseudo-nitzschia australis, Strain 10249 10 AB	44445	NA							NA	1	0	0	0	0	0	0	0	0	0	0	0	0	0	0	0	0	1
contig_1052164_422_949_-		pti:PHATRDRAFT_24547	hypothetical protein						B7FP84	KOG2442	Uncharacterized conserved protein, contains PA domain	General function prediction only	POORLY CHARACTERIZED				NA	CAMPEP_0199652800-CAMNT_0045508187	100	PF04258.8: Signal peptide peptidase		Pseudo-nitzschia australis, Strain 10249 10 AB	44445	NA	_GAP_||PF04258||_GAP_	_GAP_||Signal peptide peptidase||_GAP_					NA	1	0	1	0	0	0	0	0	0	0	0	0	0	0	0	0	0	3
contig_1052168_2_1162_-		tps:THAPS_263132	phytochelatin synthase-like protein						B5YMQ1								NA	CAMPEP_0199659944-CAMNT_0045517935	100	PF05023.9: Phytochelatin synthase		Pseudo-nitzschia australis, Strain 10249 10 AB	44445	NA	_GAP_||PF05023	_GAP_||Phytochelatin synthase					NA	0	0	0	0	0	0	0	0	0	0	0	0	0	0	0	0	0	10
contig_1052171_1077_1694_-		tps:THAPSDRAFT_26635	amino acid/polyamine transporter; K14209 solute carrier family 36 (proton-coupled amino acid transporter), member 1		K14209	solute carrier family 36 (proton-coupled amino acid transporter)	Autophagy - yeast		B8BQI1	KOG1304	Amino acid transporters	Amino acid transport and metabolism	METABOLISM				NA	CAMPEP_0199675108-CAMNT_0045539897	100	PF01490.13: Transmembrane amino acid transporter protein		Pseudo-nitzschia australis, Strain 10249 10 AB	44445	NA	_GAP_||PF01490	_GAP_||Transmembrane amino acid transporter protein			AAAP		0	2	0	0	0	0	0	0	0	0	0	0	0	0	0	0	1	0	1
contig_1052171_245_955_-		pti:PHATRDRAFT_40517	hypothetical protein; K14209 solute carrier family 36 (proton-coupled amino acid transporter), member 1		K14209	solute carrier family 36 (proton-coupled amino acid transporter)	Autophagy - yeast		B7GBR5	KOG1304	Amino acid transporters	Amino acid transport and metabolism	METABOLISM				NA	CAMPEP_0199675108-CAMNT_0045539897	100	PF01490.13: Transmembrane amino acid transporter protein		Pseudo-nitzschia australis, Strain 10249 10 AB	44445	NA	PF01490	Transmembrane amino acid transporter protein			AAAP		0	6	0	0	0	0	0	0	0	0	0	0	0	0	0	0	0	0	1
contig_1052173_206_979_-		tps:THAPSDRAFT_7898	hypothetical protein						B8C7U6								NA	CAMPEP_0199647448-CAMNT_0045500109	100	PF05057.9: Putative serine esterase (DUF676)		Pseudo-nitzschia australis, Strain 10249 10 AB	44445	NA							NA	0	1	0	0	0	0	0	0	0	1	0	0	0	1	0	3	1	12
contig_1052191_367_657_-		pti:PHATRDRAFT_22027	hypothetical protein						B7G5E1	KOG3479	Mitochondrial import inner membrane translocase, subunit TIM9	Intracellular trafficking, secretion, and vesicular transport	CELLULAR PROCESSES AND SIGNALING				NA	CAMPEP_0199666664-CAMNT_0045527975	100	PF02953.10: Tim10/DDP family zinc finger		Pseudo-nitzschia australis, Strain 10249 10 AB	44445	NA	PF02953	Tim10/DDP family zinc finger			MPT		0	0	0	7	0	0	0	0	0	0	0	0	0	0	0	0	2	0	1
contig_1052197_3_848_-																	NA	CAMPEP_0199674394-CAMNT_0045539105	100			Pseudo-nitzschia australis, Strain 10249 10 AB	44445	NA							NA	0	0	0	0	0	0	0	0	0	0	0	0	0	0	0	5	8	16
contig_1052238_251_856_+		pti:PHATR_43831	hypothetical protein						B5Y4G8								NA	CAMPEP_0199669044-CAMNT_0045532129	99.5			Pseudo-nitzschia australis, Strain 10249 10 AB	44445	NA							NA	0	0	0	0	0	0	0	1	0	0	0	0	0	0	0	0	0	2
contig_1052256_239_1093_+		pti:PHATR_44034	hypothetical protein						B5Y552								NA	CAMPEP_0199656346-CAMNT_0045513217	100			Pseudo-nitzschia australis, Strain 10249 10 AB	44445	NA							NA	3	0	0	0	0	0	0	0	0	0	0	0	0	1	0	2	0	6
contig_1052266_3_1616_-		pti:PHATRDRAFT_26980	hypothetical protein; K09493 T-complex protein 1 subunit alpha		K09493	T-complex protein 1 subunit alpha			B7FXH5	KOG0360	Chaperonin complex component, TCP-1 alpha subunit (CCT1)	Posttranslational modification, protein turnover, chaperones	CELLULAR PROCESSES AND SIGNALING	chloro	gi90994540-NC_007932	Pyropia yezoensis	1.00E-14	CAMPEP_0199649166-CAMNT_0045502831	100	TIGR02340: chap_CCT_alpha: T-complex protein 1, alpha subunit PF00118.19: TCP-1/cpn60 chaperonin family		Pseudo-nitzschia australis, Strain 10249 10 AB	44445	NA	_GAP_||PF00118	_GAP_||TCP-1/cpn60 chaperonin family					NA	0	0	0	0	0	1	0	0	0	0	0	0	0	0	0	1	7	9
contig_1052268_88_1212_-		pti:PHATRDRAFT_1372	hypothetical protein						B7GA46								NA	CAMPEP_0172395062-CAMNT_0013126543	79.1	PF00150.13: Cellulase (glycosyl hydrolase family 5)		Pseudo-nitzschia pungens	37318	NA							NA	1	1	0	0	0	0	0	0	0	0	0	0	0	0	2	2	0	4
contig_1052269_3_560_-		tps:THAPSDRAFT_24035	hypothetical protein; K11840 ubiquitin carboxyl-terminal hydrolase 9/24 [EC:3.1.2.15]		K11840	ubiquitin carboxyl-terminal hydrolase 9/24 [EC:3.4.19.12]		3.1.2.15	B8C8H1								NA	CAMPEP_0172397834-CAMNT_0013130157	80.21	PF00443.24: Ubiquitin carboxyl-terminal hydrolase PF13423.1: Ubiquitin carboxyl-terminal hydrolase		Pseudo-nitzschia pungens	37318	NA							NA	0	0	0	0	0	0	0	0	0	0	0	0	0	0	0	4	0	8
contig_1052280_258_881_-																	NA	CAMPEP_0199672976-CAMNT_0045537551	39.53			Pseudo-nitzschia australis, Strain 10249 10 AB	44445	NA							NA	0	0	0	0	0	0	0	0	0	0	0	0	0	0	0	0	0	5
contig_1052295_649_1365_-		pti:PHATRDRAFT_49105	hypothetical protein						B7G9I3								NA	CAMPEP_0199651232-CAMNT_0045505493	99.58	PF12352.3: Snare region anchored in the vesicle membrane C-terminus		Pseudo-nitzschia australis, Strain 10249 10 AB	44445	NA	_GAP_||PF12352	_GAP_||Snare region anchored in the vesicle membrane C-terminus					NA	0	0	0	0	0	0	0	0	0	0	0	0	0	0	0	2	4	27
contig_1052315_174_1340_-																	NA	e_gw1.168.29.1-Psemu1_scaffold_168	56.44		CAM_CRCL_4024955	Pseudo-nitzschia multiseries	37319	NA							NA	0	1	0	0	0	2	0	0	7	0	0	0	0	0	0	2	0	4
contig_1052316_172_1296_-										KOG1262	FAD-binding protein DIMINUTO	General function prediction only	POORLY CHARACTERIZED				NA	e_gw1.382.42.1-Psemu1_scaffold_382	89.84		CAM_CRCL_4006452	Pseudo-nitzschia multiseries	37319	NA							NA	0	1	0	0	0	0	0	0	0	1	0	0	0	0	4	0	0	5
contig_1052319_60_857_-																	NA	CAMPEP_0199649528-CAMNT_0045503307	98.87	PF12640.2: UPF0489 domain		Pseudo-nitzschia australis, Strain 10249 10 AB	44445	NA							NA	0	0	0	0	0	0	0	0	0	0	0	0	0	0	0	0	0	0
contig_1052322_163_2076_-		tps:THAPSDRAFT_262016	amino acid/polyamine transporter; K14209 solute carrier family 36 (proton-coupled amino acid transporter), member 1		K14209	solute carrier family 36 (proton-coupled amino acid transporter)	Autophagy - yeast		B8C0X4	KOG1304	Amino acid transporters	Amino acid transport and metabolism	METABOLISM				NA	CAMPEP_0199657854-CAMNT_0045515495	99.67	PF01490.13: Transmembrane amino acid transporter protein		Pseudo-nitzschia australis, Strain 10249 10 AB	44445	NA	_GAP_||PF01490	_GAP_||Transmembrane amino acid transporter protein			AAAP		0	10	0	0	0	0	0	0	0	0	2	0	0	0	0	1	4	6	19
contig_1052323_258_1058_-																	NA	CAMPEP_0199660964-CAMNT_0045519291	100	PF01417.15: ENTH domain		Pseudo-nitzschia australis, Strain 10249 10 AB	44445	NA							NA	0	0	1	0	0	0	0	0	0	0	0	0	0	0	2	7	2	4
contig_1052326_95_880_+																	NA	CAMPEP_0199670940-CAMNT_0045534839	95.02			Pseudo-nitzschia australis, Strain 10249 10 AB	44445	NA							NA	0	0	0	0	0	0	0	0	0	0	0	0	0	0	0	4	0	0
contig_1052328_16_612_-		pti:PHATRDRAFT_31657	hypothetical protein						B7FNZ5								NA	CAMPEP_0116148998-CAMNT_0003645229	50.26			Pseudo-nitzschia arenysensis	697910	NA							NA	0	0	0	0	0	0	0	0	0	0	0	0	0	0	0	0	1	2
contig_1052328_625_1110_-		pti:PHATRDRAFT_31657	hypothetical protein						B7FNZ5								NA	CAMPEP_0172408986-CAMNT_0013145131	65.18			Pseudo-nitzschia pungens	37318	NA							NA	1	0	0	0	0	0	0	0	0	0	0	0	0	0	0	2	0	3
contig_1052330_3_1709_-		pti:PHATRDRAFT_50052	hypothetical protein						B7GCR8								NA	CAMPEP_0199655356-CAMNT_0045511897	99.47	TIGR01982: UbiB: 2-polyprenylphenol 6-hydroxylase PF03109.11: ABC1 family PF01636.18: Phosphotransferase enzyme family		Pseudo-nitzschia australis, Strain 10249 10 AB	44445	NA	PF03109||PF01636||_GAP_	ABC1 family||Phosphotransferase enzyme family||_GAP_					NA	0	0	0	0	0	0	0	0	0	3	0	0	0	0	2	0	1	4
contig_1052334_141_671_-		pti:PHATR_33400	hypothetical protein; K06875 programmed cell death protein 5		K06875	programmed cell death protein 5			B5Y567	KOG3431	Apoptosis-related protein/predicted DNA-binding protein	Cell cycle control, cell division, chromosome partitioning	CELLULAR PROCESSES AND SIGNALING				NA	estExt_Genemark1.C_40049-Psemu1_scaffold_4	78.2		CAM_CRCL_14053	Pseudo-nitzschia multiseries	37319	NA	_GAP_||PF01984	_GAP_||Double-stranded DNA-binding domain					NA	0	0	0	0	0	0	0	0	0	0	0	0	0	0	0	2	1	1
contig_1052337_1_948_-		pti:PHATR_46843	hypothetical protein						B5Y3Y3								NA	CAMPEP_0199655066-CAMNT_0045511549	100	TIGR00299: TIGR00299: TIGR00299 family protein PF01969.12: Protein of unknown function DUF111		Pseudo-nitzschia australis, Strain 10249 10 AB	44445	NA	_GAP_||PF01969	_GAP_||Protein of unknown function DUF111					NA	0	0	0	0	0	0	0	0	0	0	0	0	0	0	0	2	0	13
contig_1052342_489_1067_-																	NA	CAMPEP_0199655830-CAMNT_0045512485	100			Pseudo-nitzschia australis, Strain 10249 10 AB	44445	NA							NA	0	0	0	0	0	0	0	0	0	0	0	0	0	0	0	1	2	0
contig_1052349_2_328_-																	NA	CAMPEP_0199664752-CAMNT_0045524931	99.08			Pseudo-nitzschia australis, Strain 10249 10 AB	44445	NA							NA	1	0	0	0	0	0	0	0	0	0	0	0	0	0	0	0	0	0
contig_1052349_382_1011_-																	NA	CAMPEP_0199664752-CAMNT_0045524931	100			Pseudo-nitzschia australis, Strain 10249 10 AB	44445	NA							NA	0	0	0	0	0	0	0	0	0	0	0	0	0	0	0	0	0	6
contig_1052350_36_1661_+																	NA	CAMPEP_0199649162-CAMNT_0045502823	100	PF04536.9: Repair protein		Pseudo-nitzschia australis, Strain 10249 10 AB	44445	NA	_GAP_||PF04536||_GAP_	_GAP_||Domain of unknown function (DUF477)||_GAP_					NA	1	0	0	0	0	0	0	0	0	0	0	0	0	0	0	4	0	6
contig_1052359_3_1010_+		pti:PHATRDRAFT_45014	hypothetical protein						B7FVA4								NA	fgenesh1_pm.366_#_2-Psemu1_scaffold_366	57.65			Pseudo-nitzschia multiseries	37319	NA							NA	7	1	2	2	0	0	0	0	0	0	0	0	0	0	0	0	4	0
contig_1052364_3_911_-		pti:PHATRDRAFT_18303	mannosyl transferase; K05284 phosphatidylinositol glycan, class M [EC:2.4.1.-]	pti01100||pti00563	K05284	phosphatidylinositol glycan, class M [EC:2.4.1.-]	Glycosylphosphatidylinositol (GPI)-anchor biosynthesis || Metabolic pathways		B7FSZ1	KOG3893	Mannosyltransferase	Carbohydrate transport and metabolism	METABOLISM				NA	CAMPEP_0199660744-CAMNT_0045518991	100	PF05007.8: Mannosyltransferase (PIG-M) PF06728.8: GPI transamidase subunit PIG-U		Pseudo-nitzschia australis, Strain 10249 10 AB	44445	NA	PF05007	Mannosyltransferase (PIG-M)					NA	7	0	0	0	0	0	0	0	0	0	0	0	0	0	0	0	0	8
contig_1052365_187_1302_+		pti:PHATRDRAFT_27972	hypothetical protein						B7G1G4					chloro	gi90994575-NC_007932	Pyropia yezoensis	2.00E-23	CAMPEP_0199645436-CAMNT_0045497685	100	TIGR00365: TIGR00365: monothiol glutaredoxin, Grx4 family PF00462.19: Glutaredoxin PF00085.15: Thioredoxin		Pseudo-nitzschia australis, Strain 10249 10 AB	44445	NA	PF00085||_GAP_||PF00462	Thioredoxin||_GAP_||Glutaredoxin	_GAP_||TIGR00365	_GAP_||monothiol glutaredoxin, Grx4 family			NA	0	0	0	0	0	0	0	0	0	0	0	0	0	0	0	0	4	6
contig_1052369_1_984_-		pti:PHATRDRAFT_21430	hypothetical protein; K09497 T-complex protein 1 subunit epsilon		K09497	T-complex protein 1 subunit epsilon			B7G2T8	KOG0357	Chaperonin complex component, TCP-1 epsilon subunit (CCT5)	Posttranslational modification, protein turnover, chaperones	CELLULAR PROCESSES AND SIGNALING	chloro	gi149071973-NC_009573	Rhodomonas salina	3.00E-12	CAMPEP_0199670070-CAMNT_0045533489	99.39	TIGR02343: chap_CCT_epsi: T-complex protein 1, epsilon subunit PF00118.19: TCP-1/cpn60 chaperonin family		Pseudo-nitzschia australis, Strain 10249 10 AB	44445	NA	_GAP_||PF00118	_GAP_||TCP-1/cpn60 chaperonin family					NA	0	0	0	0	0	4	0	0	0	1	1	0	0	0	2	0	1	3
contig_1052370_3_494_+																	NA	CAMPEP_0199659960-CAMNT_0045517957	99.39			Pseudo-nitzschia australis, Strain 10249 10 AB	44445	NA							NA	0	0	0	0	0	0	0	0	0	0	0	0	0	0	0	1	0	7
contig_1052373_353_1513_-		tps:THAPSDRAFT_263456	hypothetical protein						B8C7H6								NA	estExt_Genewise1Plus.C_870053-Psemu1_scaffold_87	55.89		CAM_CRCL_7274	Pseudo-nitzschia multiseries	37319	NA	_GAP_||PF06080	_GAP_||Protein of unknown function (DUF938)					NA	0	0	0	0	0	0	0	0	0	0	0	0	0	0	0	1	0	7
contig_1052384_673_1197_-																	NA	fgenesh1_kg.6_#_43_#_5048_1_CCCI_CCOA_CCOB_CCOC_CFAP_CFAS-Psemu1_scaffold_6	81.95		CAM_CRCL_7049	Pseudo-nitzschia multiseries	37319	NA							NA	0	0	0	0	0	0	0	0	0	0	0	0	0	0	0	8	0	5
contig_1052385_151_747_-		pti:PHATRDRAFT_47765	hypothetical protein						B7G4T9								NA	CAMPEP_0199672240-CAMNT_0045536591	100	PF13424.1: Tetratricopeptide repeat PF13374.1: Tetratricopeptide repeat		Pseudo-nitzschia australis, Strain 10249 10 AB	44445	NA							NA	0	0	0	0	0	0	0	0	0	0	0	0	0	0	1	0	1	1
contig_1052388_1068_1754_-		pti:PHATRDRAFT_32823	hypothetical protein; K01934 5-formyltetrahydrofolate cyclo-ligase [EC:6.3.3.2]	pti01100||pti00670	K01934	5-formyltetrahydrofolate cyclo-ligase [EC:6.3.3.2]	One carbon pool by folate || Metabolic pathways	6.3.3.2	B7FSQ9	KOG3093	5-formyltetrahydrofolate cyclo-ligase	Coenzyme transport and metabolism	METABOLISM				NA	fgenesh1_pg.63_#_14-Psemu1_scaffold_63	83.93		CAM_CRCL_24410	Pseudo-nitzschia multiseries	37319	NA	PF01812	5-formyltetrahydrofolate cyclo-ligase family	TIGR02727	5-formyltetrahydrofolate cyclo-ligase			NA	0	0	0	0	0	0	0	0	0	0	0	0	0	0	1	4	0	5
contig_1052388_1_1011_+		pti:PHATRDRAFT_32822	hypothetical protein						B7FSQ8								NA	CAMPEP_0199667440-CAMNT_0045529149	100			Pseudo-nitzschia australis, Strain 10249 10 AB	44445	NA							NA	1	0	0	0	0	0	0	0	0	0	0	0	0	0	0	8	2	9
contig_1052389_272_967_-		pti:PHATR_13243	MCM7; hypothetical protein; K02210 minichromosome maintenance protein 7 (cell division control protein 47)	pti03030	K02210	DNA replication licensing factor MCM7 [EC:3.6.4.12]	DNA replication || Cell cycle || Cell cycle - yeast || Meiosis - yeast		B5Y3I7	KOG0482	DNA replication licensing factor, MCM7 component	Replication, recombination and repair	INFORMATION STORAGE AND PROCESSING				NA	CAMPEP_0199661982-CAMNT_0045520807	99.13	PF00493.18: MCM2/3/5 family PF07728.9: AAA domain (dynein-related subfamily)		Pseudo-nitzschia australis, Strain 10249 10 AB	44445	NA	PF00493||_GAP_	MCM2/3/5 family||_GAP_					NA	0	0	0	0	0	0	0	0	0	0	0	0	0	0	0	2	0	1
contig_1052394_1_615_+		pti:PHATRDRAFT_45163	hypothetical protein						B7FWN8								NA	CAMPEP_0199668388-CAMNT_0045530831	100			Pseudo-nitzschia australis, Strain 10249 10 AB	44445	NA							NA	0	0	0	0	0	0	0	0	0	0	0	0	0	0	0	0	0	4
contig_1052400_18_1244_-		pti:PHATRDRAFT_34923	hypothetical protein						B7FX29								NA	CAMPEP_0199660296-CAMNT_0045518399	99.74	PF00117.23: Glutamine amidotransferase class-I		Pseudo-nitzschia australis, Strain 10249 10 AB	44445	NA	_GAP_||PF00117||_GAP_	_GAP_||Glutamine amidotransferase class-I||_GAP_					NA	0	0	0	0	0	0	0	0	0	0	0	0	0	0	0	18	0	14
contig_1052402_227_1102_-																	NA	CAMPEP_0199675416-CAMNT_0045540247	98.97	PF04685.8: Protein of unknown function, DUF608 PF12215.3: beta-Glucocerebrosidase 2 N terminal		Pseudo-nitzschia australis, Strain 10249 10 AB	44445	NA							NA	1	0	0	0	0	0	0	0	0	0	0	0	0	0	1	0	1	0
contig_1052404_1_1179_-		tps:THAPSDRAFT_1311	hypothetical protein						B8BQK2	KOG2056	Equilibrative nucleoside transporter protein	Nucleotide transport and metabolism	METABOLISM				NA	CAMPEP_0199660964-CAMNT_0045519291	100	PF01417.15: ENTH domain		Pseudo-nitzschia australis, Strain 10249 10 AB	44445	NA	PF01417||_GAP_	ENTH domain||_GAP_					NA	0	0	2	0	0	6	0	0	0	4	0	0	0	0	7	3	1	19
contig_1052408_144_1058_-		rop:ROP_14760	hypothetical protein						C1AXL9								NA	CAMPEP_0172361930-CAMNT_0013084333	70.2	TIGR03649: ergot_EASG: ergot alkaloid biosynthesis protein, AFUA_2G17970 family PF05368.8: NmrA-like family PF13460.1: NADH(P)-binding		Pseudo-nitzschia pungens cf. cingulata	-311169	NA	PF05368||_GAP_	NmrA-like family||_GAP_					NA	0	0	0	0	0	0	0	0	0	0	0	0	0	0	0	4	2	0
contig_1052410_93_1028_-		pti:PHATRDRAFT_43029	hypothetical protein						B7FQD8								NA	CAMPEP_0199664388-CAMNT_0045524341	99.68	TIGR01385: TFSII: transcription elongation factor S-II PF07500.9: Transcription factor S-II (TFIIS), central domain		Pseudo-nitzschia australis, Strain 10249 10 AB	44445	NA							NA	0	0	0	0	0	0	0	0	0	0	0	0	0	0	0	0	2	10
contig_1052420_3_1670_-		pti:PHATR_43900	hypothetical protein						B5Y4Q1								NA	CAMPEP_0199673464-CAMNT_0045538095	99.62	PF07774.8: Protein of unknown function (DUF1620)		Pseudo-nitzschia australis, Strain 10249 10 AB	44445	NA							NA	0	0	0	0	0	0	0	0	0	0	0	0	0	0	0	2	0	6
contig_1052422_583_1092_+																	NA	CAMPEP_0199659852-CAMNT_0045517819	99.12			Pseudo-nitzschia australis, Strain 10249 10 AB	44445	NA							NA	0	0	0	0	0	0	0	0	0	0	0	0	0	0	0	2	1	8
contig_1052424_316_1179_-		pti:PHATRDRAFT_49012	hypothetical protein						B7G972	KOG2606	OTU (ovarian tumor)-like cysteine protease	Signal transduction mechanisms	CELLULAR PROCESSES AND SIGNALING				NA	CAMPEP_0199663980-CAMNT_0045523753	100	PF02338.14: OTU-like cysteine protease PF10275.4: Peptidase C65 Otubain		Pseudo-nitzschia australis, Strain 10249 10 AB	44445	NA	_GAP_||PF02338	_GAP_||OTU-like cysteine protease					NA	0	0	0	0	1	0	0	0	0	0	1	0	0	0	0	3	2	8
contig_1052436_3_929_-		tps:THAPSDRAFT_262625	glutamyl-trna amidotransferase (EC:6.3.5.-)						B8C3R6								NA	CAMPEP_0199674544-CAMNT_0045539269	99.29	TIGR00133: gatB: aspartyl/glutamyl-tRNA(Asn/Gln) amidotransferase, B subunit PF02934.10: GatB/GatE catalytic domain PF02637.13: GatB domain		Pseudo-nitzschia australis, Strain 10249 10 AB	44445	NA	PF02934||_GAP_	GatB/GatE catalytic domain||_GAP_					NA	0	0	0	0	0	0	0	0	0	0	0	0	0	0	0	1	0	11
contig_1052454_43_1236_-		tps:THAPSDRAFT_25453	hypothetical protein						B8LCZ4								NA	CAMPEP_0199666050-CAMNT_0045527061	100			Pseudo-nitzschia australis, Strain 10249 10 AB	44445	NA							NA	1	0	0	0	0	6	0	0	0	0	0	0	0	0	0	2	2	4
contig_1052456_118_705_-		tps:THAPSDRAFT_24545	hypothetical protein						B8CAN2								NA	CAMPEP_0199654608-CAMNT_0045511011	100			Pseudo-nitzschia australis, Strain 10249 10 AB	44445	NA							NA	0	0	0	0	0	0	0	0	0	0	0	0	0	1	0	2	0	3
contig_1052457_473_940_-		pti:PHATR_43896	hypothetical protein						B5Y4P7								NA	CAMPEP_0172393630-CAMNT_0013124771	79.74	PF02617.12: ATP-dependent Clp protease adaptor protein ClpS		Pseudo-nitzschia pungens	37318	NA	_GAP_||PF02617	_GAP_||ATP-dependent Clp protease adaptor protein ClpS					NA	0	0	0	0	0	0	0	0	0	1	0	0	0	0	0	0	0	21
contig_1052458_3_578_+		pti:PHATRDRAFT_49184	hypothetical protein						B7G9R8								NA	fgenesh1_pm.166_#_12-Psemu1_scaffold_166	75.92			Pseudo-nitzschia multiseries	37319	NA							NA	2	0	0	0	0	0	0	0	0	0	0	0	0	0	0	0	2	2
contig_1052458_823_1851_-		pti:PHATRDRAFT_30154	hypothetical protein						B7G9R7								NA	CAMPEP_0199650460-CAMNT_0045504457	99.42	PF02493.15: MORN repeat		Pseudo-nitzschia australis, Strain 10249 10 AB	44445	NA	_GAP_||PF02493||_GAP_	_GAP_||MORN repeat||_GAP_					NA	0	0	0	0	0	0	0	0	0	0	0	0	0	0	0	2	0	21
contig_1052460_2_826_-		pti:PHATRDRAFT_50362	hypothetical protein						B7GDW0								NA	CAMPEP_0199668196-CAMNT_0045530371	100			Pseudo-nitzschia australis, Strain 10249 10 AB	44445	NA							NA	0	0	1	0	0	0	0	0	0	0	0	0	1	1	0	3	0	1
contig_1052463_66_620_-																	NA	CAMPEP_0199650288-CAMNT_0045504223	100			Pseudo-nitzschia australis, Strain 10249 10 AB	44445	NA							NA	0	0	0	0	0	0	0	0	0	0	0	0	0	0	0	0	0	0
contig_1052466_204_1118_-		tps:THAPSDRAFT_1249	hypothetical protein						B8BQD8								NA	CAMPEP_0199660176-CAMNT_0045518235	100	PF00060.21: Ligand-gated ion channel		Pseudo-nitzschia australis, Strain 10249 10 AB	44445	NA							NA	1	0	0	0	0	0	0	0	0	0	0	0	0	0	0	0	0	8
contig_1052476_3_2510_-		pti:PHATRDRAFT_46382	hypothetical protein						B7G113								NA	CAMPEP_0199672782-CAMNT_0045537345	98.77			Pseudo-nitzschia australis, Strain 10249 10 AB	44445	NA							NA	1	0	0	0	0	0	0	0	0	0	0	0	0	0	0	2	0	8
contig_1052484_251_1414_-		pti:PHATRDRAFT_48316	hypothetical protein						B7G6Q3								NA	CAMPEP_0197268126-CAMNT_0042733147	90.48	TIGR00496: frr: ribosome recycling factor PF01765.14: Ribosome recycling factor		Pseudo-nitzschia delicatissima, Strain UNC1205	44447	NA	_GAP_||PF01765	_GAP_||Ribosome recycling factor					NA	0	0	1	0	0	0	0	0	0	0	0	0	0	2	0	11	2	27
contig_1052493_2_856_+		pti:PHATRDRAFT_1690	hypothetical protein; K13998 dihydrofolate reductase / thymidylate synthase [EC:1.5.1.3 2.1.1.45]	pti01100||pti00670||pti00240||pti00790	K13998	dihydrofolate reductase / thymidylate synthase [EC:1.5.1.3 2.1.1.45]	Pyrimidine metabolism || One carbon pool by folate || Folate biosynthesis || Metabolic pathways	2.1.1.45||1.5.1.3	B7FQJ9	KOG0673	Thymidylate synthase	Nucleotide transport and metabolism	METABOLISM				NA	CAMPEP_0199652548-CAMNT_0045507691	94.93	TIGR03284: thym_sym: thymidylate synthase PF00303.14: Thymidylate synthase PF00186.14: Dihydrofolate reductase		Pseudo-nitzschia australis, Strain 10249 10 AB	44445	NA	PF00186||_GAP_||PF00303	Dihydrofolate reductase||_GAP_||Thymidylate synthase					NA	0	0	0	0	0	0	0	0	0	0	0	0	0	0	0	0	2	8
contig_1052502_615_1439_-																	NA	CAMPEP_0199672828-CAMNT_0045537391	99.27			Pseudo-nitzschia australis, Strain 10249 10 AB	44445	NA							NA	0	0	0	0	0	0	0	0	0	0	0	0	0	0	0	2	0	6
contig_1052503_169_861_-		pti:PHATRDRAFT_45108	hypothetical protein						B7FWH4	KOG2364	Predicted pseudouridylate synthase	Translation, ribosomal structure and biogenesis	INFORMATION STORAGE AND PROCESSING				NA	CAMPEP_0199657858-CAMNT_0045515499	99.13	TIGR01213: TIGR01213: TIGR01213 family protein		Pseudo-nitzschia australis, Strain 10249 10 AB	44445	NA							NA	0	0	0	0	0	0	0	0	0	0	0	0	0	0	0	2	0	1
contig_1052518_48_1046_-		pti:PHATRDRAFT_31657	hypothetical protein						B7FNZ5								NA	CAMPEP_0199664862-CAMNT_0045525087	99.68			Pseudo-nitzschia australis, Strain 10249 10 AB	44445	NA	_GAP_||PF03567||_GAP_	_GAP_||Sulfotransferase family||_GAP_					NA	1	0	0	0	0	0	0	0	0	0	0	0	0	0	0	0	0	4
contig_1052524_1191_1352_-																	NA	CAMPEP_0199646016-CAMNT_0045498333	95.74	PF00160.16: Cyclophilin type peptidyl-prolyl cis-trans isomerase/CLD		Pseudo-nitzschia australis, Strain 10249 10 AB	44445	NA							NA	0	0	0	0	0	0	0	0	0	0	0	0	0	0	0	0	0	1
contig_1052525_1029_1742_+		pti:PHATRDRAFT_49860	hypothetical protein						B7GC38								NA	CAMPEP_0199656888-CAMNT_0045514007	98.95	PF04727.8: ELMO/CED-12 family		Pseudo-nitzschia australis, Strain 10249 10 AB	44445	NA							NA	0	0	0	0	0	0	0	0	0	0	0	0	0	0	0	0	0	4
contig_1052525_591_971_+																	NA	CAMPEP_0199656888-CAMNT_0045514007	90.98	PF04727.8: ELMO/CED-12 family		Pseudo-nitzschia australis, Strain 10249 10 AB	44445	NA							NA	0	0	0	0	0	0	0	0	0	0	0	0	0	0	0	0	0	0
contig_1052534_172_1749_-		dgr:Dgri_GH21672	GH21672 gene product from transcript GH21672-RA						B4J5T4	KOG1676	K-homology type RNA binding proteins	RNA processing and modification	INFORMATION STORAGE AND PROCESSING				NA	CAMPEP_0199646658-CAMNT_0045499061	97.67	TIGR03591: polynuc_phos: polyribonucleotide nucleotidyltransferase PF00013.24: KH domain PF13014.1: KH domain		Pseudo-nitzschia australis, Strain 10249 10 AB	44445	NA	_GAP_||PF00013	_GAP_||KH domain					NA	2	0	0	0	0	0	0	0	0	2	0	0	0	0	0	4	2	12
contig_1052535_3_1241_+		pti:PHATRDRAFT_45889	hypothetical protein						B7FZ20								NA	CAMPEP_0199659590-CAMNT_0045517533	99.75			Pseudo-nitzschia australis, Strain 10249 10 AB	44445	NA							NA	0	0	3	0	0	0	0	0	0	0	0	0	0	0	0	7	0	3
contig_1052539_70_1938_-		pti:PHATRDRAFT_48313	hypothetical protein						B7G6Q0								NA	CAMPEP_0199654450-CAMNT_0045510809	99.52	PF00856.23: SET domain		Pseudo-nitzschia australis, Strain 10249 10 AB	44445	NA	_GAP_||PF00856||_GAP_	_GAP_||SET domain||_GAP_					NA	0	1	0	0	0	0	0	0	0	0	0	0	0	0	0	2	6	3
contig_1052545_3_992_-		nve:NEMVE_v1g243127	hypothetical protein						A7S631								NA	CAMPEP_0199675416-CAMNT_0045540247	86.92	PF04685.8: Protein of unknown function, DUF608 PF12215.3: beta-Glucocerebrosidase 2 N terminal		Pseudo-nitzschia australis, Strain 10249 10 AB	44445	NA	_GAP_||PF12215||_GAP_	_GAP_||beta-Glucocerebrosidase 2 N terminal||_GAP_					NA	0	0	0	0	0	0	0	0	0	0	0	0	0	0	0	0	5	0
contig_1052549_171_566_-		pti:PHATRDRAFT_48099	hypothetical protein						B7G5Z9								NA	CAMPEP_0199669134-CAMNT_0045532251	99.21			Pseudo-nitzschia australis, Strain 10249 10 AB	44445	NA							NA	2	0	0	0	0	0	0	0	0	0	0	0	0	0	0	3	0	3
contig_1052551_203_1678_-		pti:PHATR_46639	hypothetical protein						B5Y3A8								NA	CAMPEP_0199645724-CAMNT_0045498011	99.8	PF02714.10: Domain of unknown function DUF221		Pseudo-nitzschia australis, Strain 10249 10 AB	44445	NA							NA	0	0	0	0	0	0	0	0	0	0	0	0	0	0	0	0	0	2
contig_1052551_2_199_-																	NA	CAMPEP_0199645724-CAMNT_0045498011	100	PF02714.10: Domain of unknown function DUF221		Pseudo-nitzschia australis, Strain 10249 10 AB	44445	NA							NA	1	0	0	0	0	0	0	0	0	0	0	0	0	0	0	0	0	2
contig_1052552_33_866_+																	NA	CAMPEP_0172383170-CAMNT_0013111321	37.5			Pseudo-nitzschia pungens	37318	NA							NA	0	1	0	0	0	0	0	0	0	0	0	0	0	0	0	0	0	0
contig_1052556_2_583_-		pti:PHATRDRAFT_bd1316	hypothetical protein						B7S413								NA	CAMPEP_0199656966-CAMNT_0045514137	100			Pseudo-nitzschia australis, Strain 10249 10 AB	44445	NA							NA	0	0	0	0	0	0	0	0	0	0	0	0	0	0	0	0	0	1
[truncated: 27,563 more rows]
[truncated: 35 more columns]
